# Supplementary material for: Iodine(I) pnictogenate complexes as Iodination reagents
Source: Commun Chem. 2024 Jul 17;7:159. doi: 10.1038/s42004-024-01240-0 (PMC11255316; doi:10.1038/s42004-024-01240-0)
Supplement: Supplementary file 3 — Supplementary Data 1 [file 42004_2024_1240_MOESM3_ESM.cif]

data_1b
_audit_creation_date               2024-01-23
_audit_creation_method
;
Olex2 1.2
(compiled 2018.05.29 svn.r3508 for OlexSys, GUI svn.r5506)
;
_shelxl_version_number             2014/6
_publ_contact_author_address      
;
Department of Chemistry
University of Jyvaskyla
P.O. Box 35
Jyvaskyla FI-40014
Finland
;
_publ_contact_author_email        'james.s.ward@jyu.fi'
_publ_contact_author_name         'J. S. Ward'
_publ_section_title 

; Crystal structure of C~18~H~17~INO~2~P.H~2~O 
(OJK014)
;

loop_ 
 _publ_author_name 
 _publ_author_address 

 'S. Mohan' # Author 1 
; 
Department of Chemistry
Nanoscience Center
University of Jyvaskyla
P.O. Box 35
Jyvaskyla FI-40014
Finland
; 
 'J. S. Ward' # Author 2 
; 
Department of Chemistry
Nanoscience Center
University of Jyvaskyla
P.O. Box 35
Jyvaskyla FI-40014
Finland
;  
 
_publ_section_abstract  

; 
The crystal structure of C~18~H~17~INO~2~P.H~2~O (OJK014) is reported.
; 
 
_publ_section_comment 

; 
The asymmetric cell contained one molecule of C~18~H~17~INO~2~P, and 
a molecule of H~2~O.
;
   
_publ_section_exptl_prep 
# Brief details or a reference. Include solvent if known 
; 
The crystal was prepared from a DCM solution of OJK014 vapour 
diffused with pentane over several days at 253 K, followed by 
several days at ambient temperature.
;

_publ_section_references
;
Dolomanov, O.V., Bourhis, L.J., Gildea, R.J, Howard, J.A.K. & Puschmann, H.
 (2009), J. Appl. Cryst. 42, 339-341.

Sheldrick, G.M. (2015). Acta Cryst. A71, 3-8.

Sheldrick, G.M. (2015). Acta Cryst. C71, 3-8.
;
_chemical_name_common              ?
_chemical_name_systematic          ?
_chemical_formula_moiety           'C18 H17 I N O2 P, H2 O'
_chemical_formula_sum              'C18 H19 I N O3 P'
_chemical_formula_weight           455.21
_chemical_melting_point            ?
loop_
  _atom_type_symbol
  _atom_type_description
  _atom_type_scat_dispersion_real
  _atom_type_scat_dispersion_imag
  _atom_type_scat_source
 'C' 'C' 0.0181 0.0091 'International Tables Vol C Tables 4.2.6.8 and 6.1.1.4'
 'H' 'H' 0.0000 0.0000 'International Tables Vol C Tables 4.2.6.8 and 6.1.1.4'
 'I' 'I' -0.3257 6.8362 'International Tables Vol C Tables 4.2.6.8 and 6.1.1.4'
 'N' 'N' 0.0311 0.0180 'International Tables Vol C Tables 4.2.6.8 and 6.1.1.4'
 'O' 'O' 0.0492 0.0322 'International Tables Vol C Tables 4.2.6.8 and 6.1.1.4'
 'P' 'P' 0.2955 0.4335 'International Tables Vol C Tables 4.2.6.8 and 6.1.1.4'

_shelx_space_group_comment
;
The symmetry employed for this shelxl refinement is uniquely defined
by the following loop, which should always be used as a source of
symmetry information in preference to the above space-group names.
They are only intended as comments.
;
_space_group_crystal_system        'triclinic'
_space_group_IT_number             2
_space_group_name_H-M_alt          'P -1'
_space_group_name_Hall             '-P 1'
loop_
  _space_group_symop_operation_xyz
 'x, y, z'
 '-x, -y, -z'

_cell_length_a                     8.9987(2)
_cell_length_b                     9.4164(3)
_cell_length_c                     11.8309(5)
_cell_angle_alpha                  72.528(3)
_cell_angle_beta                   76.407(3)
_cell_angle_gamma                  80.613(2)
_cell_volume                       924.82(6)
_cell_formula_units_Z              2
_cell_measurement_reflns_used      12327
_cell_measurement_temperature      120.0(1)
_cell_measurement_theta_max        76.2310
_cell_measurement_theta_min        4.9540
_shelx_estimated_absorpt_T_max     0.856
_shelx_estimated_absorpt_T_min     0.283
_exptl_absorpt_coefficient_mu      14.553
_exptl_absorpt_correction_T_max    0.60960
_exptl_absorpt_correction_T_min    0.57755
_exptl_absorpt_correction_type     sphere
_exptl_absorpt_process_details
;
CrysAlisPro 1.171.43.100a (Rigaku Oxford Diffraction, 2023)
Spherical absorption correction
using equivalent radius and absorption coefficient.
Empirical absorption correction using spherical harmonics,
implemented in SCALE3 ABSPACK scaling algorithm.
;
_exptl_absorpt_special_details     ?
_exptl_crystal_colour              yellow
_exptl_crystal_colour_primary      yellow
_exptl_crystal_density_diffrn      1.635
_exptl_crystal_density_meas        ?
_exptl_crystal_density_method      ?
_exptl_crystal_description         plate
_exptl_crystal_F_000               452
loop_
  _exptl_crystal_face_index_h
  _exptl_crystal_face_index_k
  _exptl_crystal_face_index_l
  _exptl_crystal_face_perp_dist
 -1 -3 -7 0.0050
 1 3 7 0.0060
 -5 2 -1 0.0474
 5 -2 1 0.0624
 -3 -5 1 0.0375
 3 5 -1 0.0375
 6 2 1 0.0474
 -3 4 -3 0.0464
 -1 -5 2 0.0277

_exptl_crystal_size_max            0.116
_exptl_crystal_size_mid            0.073
_exptl_crystal_size_min            0.011
_exptl_crystal_size_rad            0.025
loop_
  _exptl_oxdiff_crystal_face_indexfrac_h
  _exptl_oxdiff_crystal_face_indexfrac_k
  _exptl_oxdiff_crystal_face_indexfrac_l
  _exptl_oxdiff_crystal_face_x
  _exptl_oxdiff_crystal_face_y
  _exptl_oxdiff_crystal_face_z
 -1.0266 -3.0493 -7.4741 0.0247 0.9974 0.0676
 1.0266 3.0493 7.4741 -0.0247 -0.9974 -0.0676
 -5.1415 1.9136 -1.3983 0.9234 -0.0243 0.3830
 5.1415 -1.9136 1.3983 -0.9234 0.0243 -0.3830
 -2.6229 -5.1033 0.8458 -0.3914 0.0068 0.9202
 2.6229 5.1033 -0.8458 0.3914 -0.0068 -0.9202
 6.0004 2.0006 1.0102 -0.4958 -0.0420 -0.9277
 -3.0015 3.9952 -3.0105 1.0064 0.1555 -0.1949
 -0.9988 -4.9960 2.0034 -0.6185 -0.0981 0.7608

_exptl_transmission_factor_max     ?
_exptl_transmission_factor_min     ?
_diffrn_reflns_av_R_equivalents    0.0467
_diffrn_reflns_av_unetI/netI       0.0365
_diffrn_reflns_Laue_measured_fraction_full  1.000
_diffrn_reflns_Laue_measured_fraction_max  0.997
_diffrn_reflns_limit_h_max         10
_diffrn_reflns_limit_h_min         -11
_diffrn_reflns_limit_k_max         11
_diffrn_reflns_limit_k_min         -11
_diffrn_reflns_limit_l_max         14
_diffrn_reflns_limit_l_min         -14
_diffrn_reflns_number              19008
_diffrn_reflns_point_group_measured_fraction_full  1.000
_diffrn_reflns_point_group_measured_fraction_max  0.997
_diffrn_reflns_theta_full          67.684
_diffrn_reflns_theta_max           74.491
_diffrn_reflns_theta_min           3.996
_diffrn_ambient_environment        N~2~
_diffrn_ambient_temperature        120.0(1)
_diffrn_detector                   'Hybrid Pixel Array Detector'
_diffrn_detector_area_resol_mean   10.0000
_diffrn_detector_type              'HyPix-Arc 100'
_diffrn_measured_fraction_theta_full  1.000
_diffrn_measured_fraction_theta_max  0.997
_diffrn_measurement_details
;
List of Runs (angles in degrees, time in seconds):

  # Type    Start    End  Width  t~exp~   \w     \q     \k     \f   Frames
--------------------------------------------------------------------------
  1  \w     76.00 110.00   0.50    0.10    --  102.08-125.00 -30.00   68
  2  \w     32.00 111.00   0.50    0.10    --  102.08-125.00   0.00  158
  3  \w     32.00  87.00   0.50    0.10    --  102.08-125.00  60.00  110
  4  \w     47.00 105.00   0.50    0.10    --  102.08 -99.00  90.00  116
  5  \w     61.00  88.00   0.50    0.10    --  102.08-125.00 150.00   54
  6  \w     35.00 106.00   0.50    0.10    --  102.08 -99.00 150.00  142
  7  \w     56.00 104.00   0.50    0.10    --  102.08 -99.00 -30.00   96
  8  \w     36.00  92.00   0.50    0.10    --  102.08 -99.00-120.00  112
  9  \w     35.00 106.00   0.50    0.10    --  102.08 -99.00-150.00  142
 10  \w     52.00  78.00   0.50    0.10    --  102.08 -99.00-180.00   52
 11  \w     49.00  75.00   0.50    0.10    --  102.08 -99.00-150.00   52
 12  \w     64.00 104.00   0.50    0.10    --  102.08 -99.00   0.00   80
 13  \w     50.00 106.00   0.50    0.10    --  102.08 -94.00  16.00  112
 14  \w     36.00  72.00   0.50    0.10    --  102.08 -99.00  60.00   72
 15  \w     75.00 102.00   0.50    0.10    --  102.08 -99.00  60.00   54
 16  \w    -14.00  86.00   0.50    0.05    --   51.93 -94.00  16.00  200
 17  \w     40.00  76.00   0.50    0.10    --  102.08 -57.00-120.00   72
 18  \w     48.00  75.00   0.50    0.10    --  102.08 -57.00-150.00   54
 19  \w     26.00  51.00   0.50    0.10    --  102.08 -38.00 -90.00   50
 20  \w     40.00  67.00   0.50    0.10    --  102.08 -57.00 -60.00   54
 21  \w     25.00  52.00   0.50    0.10    --  102.08 -38.00 -30.00   54
 22  \w     25.00  52.00   0.50    0.10    --  102.08 -38.00  30.00   54
 23  \w     25.00  50.00   0.50    0.10    --  102.08 -38.00 150.00   50
 24  \w     28.00  75.00   0.50    0.10    --  102.08 -57.00 120.00   94
 25  \w     25.00  52.00   0.50    0.10    --  102.08 -38.00  60.00   54
 26  \w     25.00  51.00   0.50    0.10    --  102.08 -38.00-150.00   52
 27  \w     36.00 127.00   0.50    0.05    --   58.00  74.00 -70.07  182
 28  \w     63.00 176.00   0.50    0.10    --  102.08  19.00-120.00  226
 29  \w    147.00 175.00   0.50    0.10    --  102.08  19.00-120.00   56
 30  \w     88.00 176.00   0.50    0.10    --  102.08  38.00 -90.00  176
 31  \w     85.00 176.00   0.50    0.10    --  102.08  57.00 120.00  182
 32  \w     80.00 129.00   0.50    0.10    --  102.08 125.00 150.00   98
 33  \w     13.00  41.00   0.50    0.05    --   46.00  92.00-115.07   56
 34  \w     90.00 169.00   0.50    0.10    --  102.08  94.00 127.00  158
 35  \w     90.00 169.00   0.50    0.10    --  102.08  94.00 127.00  158
 36  \w    -54.00 -13.00   0.50    0.10    --  -87.66  57.00 120.00   82
 37  \w   -105.00 -21.00   0.50    0.10    --  -87.66  94.00 127.00  168
 38  \w   -105.00 -21.00   0.50    0.10    --  -87.66  94.00 127.00  168
 39  \w    -86.00  15.00   0.50    0.05    --  -51.43  94.00 127.00  202
 40  \w    -86.00  15.00   0.50    0.05    --  -51.43  94.00 127.00  202
 41  \w   -112.00 -17.00   0.50    0.10    --  -87.66 125.00-180.00  190
 42  \w   -112.00 -17.00   0.50    0.10    --  -87.66 125.00-180.00  190
 43  \w   -151.00 -60.00   0.50    0.10    --  -82.00 -72.00  66.19  182
 44  \w   -155.00 -86.00   0.50    0.10    --  -87.66 -99.00 150.00  138
 45  \w   -154.00 -84.00   0.50    0.10    --  -87.66 -94.00  16.00  140
 46  \w   -122.00 -74.00   0.50    0.05    --  -51.43-125.00-180.00   96
;
_diffrn_measurement_device         'four-circle diffractometer'
_diffrn_measurement_device_type    'XtaLAB Synergy R, HyPix-Arc 100'
_diffrn_measurement_method         '\w scans'
_diffrn_orient_matrix_type        
 'CrysAlisPro convention (1999,Acta A55,543-557)'
_diffrn_orient_matrix_UB_11        -0.1196530000
_diffrn_orient_matrix_UB_12        0.1314843000
_diffrn_orient_matrix_UB_13        -0.0405100000
_diffrn_orient_matrix_UB_21        0.0252183000
_diffrn_orient_matrix_UB_22        -0.0346489000
_diffrn_orient_matrix_UB_23        -0.1227758000
_diffrn_orient_matrix_UB_31        -0.1279918000
_diffrn_orient_matrix_UB_32        -0.1059489000
_diffrn_orient_matrix_UB_33        0.0517573000
_diffrn_oxdiff_digest_frames
;
01eec625e0f27bc7dfd39016e4635180fe05258698a
;
_diffrn_oxdiff_digest_hkl
;
01c42b131f45f22d8cc31c11011a2e5fcb24b3
;
_diffrn_radiation_monochromator    mirror
_diffrn_radiation_probe            x-ray
_diffrn_radiation_type             CuK\a
_diffrn_radiation_wavelength       1.54184
_diffrn_source                     'Rotating-anode X-ray tube'
_diffrn_source_type                'PhotonJet R (Cu) X-ray Source'
_reflns_Friedel_coverage           0.000
_reflns_Friedel_fraction_full      .
_reflns_Friedel_fraction_max       .
_reflns_number_gt                  3464
_reflns_number_total               3779
_reflns_odcompleteness_completeness  99.71
_reflns_odcompleteness_iscentric   1
_reflns_odcompleteness_theta       74.33
_reflns_special_details
;
 Reflections were merged by SHELXL according to the crystal
 class for the calculation of statistics and refinement.
 
 _reflns_Friedel_fraction is defined as the number of unique
 Friedel pairs measured divided by the number that would be
 possible theoretically, ignoring centric projections and
 systematic absences.
;
_reflns_threshold_expression       'I > 2\s(I)'
_computing_cell_refinement         'CrysAlisPro 1.171.43.100a (Rigaku OD, 2023)'
_computing_data_collection        
 'CrysAlisPro system (CCD 43.100a 64-bit (release 06-12-2023))'
_computing_data_reduction          'CrysAlisPro 1.171.43.100a (Rigaku OD, 2023)'
_computing_molecular_graphics      'Olex2 (Dolomanov et al., 2009)'
_computing_publication_material    'Olex2 (Dolomanov et al., 2009)'
_computing_structure_refinement    'ShelXL (Sheldrick, 2015)'
_computing_structure_solution      'ShelXT (Sheldrick, 2015)'
_refine_diff_density_max           0.573
_refine_diff_density_min           -0.875
_refine_diff_density_rms           0.092
_refine_ls_extinction_coef         .
_refine_ls_extinction_method       none
_refine_ls_goodness_of_fit_ref     1.047
_refine_ls_hydrogen_treatment      mixed
_refine_ls_matrix_type             full
_refine_ls_number_parameters       224
_refine_ls_number_reflns           3779
_refine_ls_number_restraints       0
_refine_ls_R_factor_all            0.0302
_refine_ls_R_factor_gt             0.0268
_refine_ls_restrained_S_all        1.047
_refine_ls_shift/su_max            0.001
_refine_ls_shift/su_mean           0.000
_refine_ls_structure_factor_coef   Fsqd
_refine_ls_weighting_details      
 'w=1/[\s^2^(Fo^2^)+(0.0368P)^2^+0.4990P] where P=(Fo^2^+2Fc^2^)/3'
_refine_ls_weighting_scheme        calc
_refine_ls_wR_factor_gt            0.0659
_refine_ls_wR_factor_ref           0.0673
_refine_special_details            ?
_olex2_refinement_description
;
1. Fixed Uiso
 At 1.2 times of:
  All C(H) groups
 At 1.5 times of:
  All C(H,H,H) groups, All O(H,H) groups
2.a Aromatic/amide H refined with riding coordinates:
 C2(H2), C3(H3), C5(H5), C6(H6), C22(H22), C23(H23), C24(H24), C25(H25),
 C26(H26), C32(H32), C33(H33), C34(H34), C35(H35), C36(H36)
2.b Idealised Me refined as rotating group:
 C7(H7A,H7B,H7C)
;
_atom_sites_solution_hydrogens     mixed
_atom_sites_solution_primary       dual
_atom_sites_solution_secondary     ?
loop_
  _atom_site_label
  _atom_site_type_symbol
  _atom_site_fract_x
  _atom_site_fract_y
  _atom_site_fract_z
  _atom_site_U_iso_or_equiv
  _atom_site_adp_type
  _atom_site_occupancy
  _atom_site_site_symmetry_order
  _atom_site_calc_flag
  _atom_site_refinement_flags_posn
  _atom_site_refinement_flags_adp
  _atom_site_refinement_flags_occupancy
  _atom_site_disorder_assembly
  _atom_site_disorder_group
 I1 I 0.42848(2) 0.00316(2) 0.73368(2) 0.02133(7) Uani 1 1 d . . . . .
 P1 P 0.62451(8) 0.25013(8) 0.75946(6) 0.01838(15) Uani 1 1 d . . . . .
 O11 O 0.6132(2) 0.0801(2) 0.7921(2) 0.0219(4) Uani 1 1 d . . . . .
 O12 O 0.6144(2) 0.3381(2) 0.63339(19) 0.0241(4) Uani 1 1 d . . . . .
 N1 N 0.2430(3) -0.0765(3) 0.6803(2) 0.0224(5) Uani 1 1 d . . . . .
 C2 C 0.0968(3) -0.0246(3) 0.7174(3) 0.0244(6) Uani 1 1 d . . . . .
 H2 H 0.0767 0.0442 0.7650 0.029 Uiso 1 1 calc R . . . .
 C3 C -0.0246(3) -0.0688(3) 0.6878(3) 0.0237(6) Uani 1 1 d . . . . .
 H3 H -0.1269 -0.0304 0.7147 0.028 Uiso 1 1 calc R . . . .
 C4 C 0.0036(4) -0.1701(3) 0.6184(3) 0.0240(6) Uani 1 1 d . . . . .
 C5 C 0.1554(4) -0.2201(3) 0.5796(3) 0.0259(6) Uani 1 1 d . . . . .
 H5 H 0.1790 -0.2872 0.5304 0.031 Uiso 1 1 calc R . . . .
 C6 C 0.2736(4) -0.1722(3) 0.6127(3) 0.0243(6) Uani 1 1 d . . . . .
 H6 H 0.3772 -0.2082 0.5868 0.029 Uiso 1 1 calc R . . . .
 C7 C -0.1273(4) -0.2215(4) 0.5867(3) 0.0290(7) Uani 1 1 d . . . . .
 H7A H -0.1707 -0.3029 0.6542 0.044 Uiso 1 1 calc GR . . . .
 H7B H -0.0896 -0.2573 0.5144 0.044 Uiso 1 1 calc GR . . . .
 H7C H -0.2070 -0.1378 0.5708 0.044 Uiso 1 1 calc GR . . . .
 C21 C 0.8067(3) 0.2660(3) 0.7917(3) 0.0203(6) Uani 1 1 d . . . . .
 C22 C 0.8446(3) 0.1928(3) 0.9038(3) 0.0234(6) Uani 1 1 d . . . . .
 H22 H 0.7754 0.1301 0.9640 0.028 Uiso 1 1 calc R . . . .
 C23 C 0.9837(4) 0.2109(4) 0.9283(3) 0.0265(6) Uani 1 1 d . . . . .
 H23 H 1.0087 0.1620 1.0053 0.032 Uiso 1 1 calc R . . . .
 C24 C 1.0857(4) 0.3014(4) 0.8389(3) 0.0290(7) Uani 1 1 d . . . . .
 H24 H 1.1804 0.3142 0.8551 0.035 Uiso 1 1 calc R . . . .
 C25 C 1.0500(4) 0.3720(4) 0.7278(3) 0.0282(7) Uani 1 1 d . . . . .
 H25 H 1.1210 0.4321 0.6671 0.034 Uiso 1 1 calc R . . . .
 C26 C 0.9107(3) 0.3565(3) 0.7030(3) 0.0255(6) Uani 1 1 d . . . . .
 H26 H 0.8862 0.4071 0.6262 0.031 Uiso 1 1 calc R . . . .
 C31 C 0.4814(3) 0.3256(3) 0.8658(3) 0.0193(5) Uani 1 1 d . . . . .
 C32 C 0.4342(4) 0.4793(3) 0.8364(3) 0.0254(6) Uani 1 1 d . . . . .
 H32 H 0.4759 0.5421 0.7598 0.030 Uiso 1 1 calc R . . . .
 C33 C 0.3267(4) 0.5400(3) 0.9190(3) 0.0286(7) Uani 1 1 d . . . . .
 H33 H 0.2953 0.6444 0.8991 0.034 Uiso 1 1 calc R . . . .
 C34 C 0.2652(4) 0.4484(4) 1.0303(3) 0.0282(7) Uani 1 1 d . . . . .
 H34 H 0.1911 0.4899 1.0865 0.034 Uiso 1 1 calc R . . . .
 C35 C 0.3116(4) 0.2964(3) 1.0601(3) 0.0261(6) Uani 1 1 d . . . . .
 H35 H 0.2700 0.2341 1.1369 0.031 Uiso 1 1 calc R . . . .
 C36 C 0.4190(3) 0.2347(3) 0.9777(3) 0.0221(6) Uani 1 1 d . . . . .
 H36 H 0.4497 0.1303 0.9981 0.027 Uiso 1 1 calc R . . . .
 O101 O 0.6128(3) 0.6425(3) 0.5096(2) 0.0349(5) Uani 1 1 d . . . . .
 H10A H 0.613(6) 0.556(6) 0.545(5) 0.052 Uiso 1 1 d R . . . .
 H10B H 0.564(6) 0.649(6) 0.456(5) 0.052 Uiso 1 1 d R . . . .

loop_
  _atom_site_aniso_label
  _atom_site_aniso_U_11
  _atom_site_aniso_U_22
  _atom_site_aniso_U_33
  _atom_site_aniso_U_23
  _atom_site_aniso_U_13
  _atom_site_aniso_U_12
 I1 0.02039(10) 0.02047(10) 0.02514(11) -0.00873(7) -0.00538(7) -0.00166(6)
 P1 0.0170(3) 0.0193(3) 0.0210(3) -0.0084(3) -0.0049(3) -0.0004(2)
 O11 0.0204(10) 0.0198(10) 0.0289(11) -0.0100(8) -0.0073(8) -0.0018(8)
 O12 0.0249(10) 0.0265(10) 0.0211(10) -0.0066(8) -0.0066(8) -0.0002(8)
 N1 0.0216(12) 0.0217(12) 0.0260(13) -0.0082(10) -0.0059(10) -0.0028(9)
 C2 0.0257(15) 0.0218(14) 0.0262(15) -0.0107(12) -0.0008(12) -0.0019(11)
 C3 0.0210(14) 0.0248(14) 0.0258(15) -0.0095(12) -0.0027(12) -0.0013(11)
 C4 0.0271(15) 0.0215(14) 0.0233(14) -0.0052(11) -0.0050(12) -0.0041(11)
 C5 0.0274(15) 0.0251(15) 0.0276(16) -0.0126(12) -0.0025(13) -0.0030(12)
 C6 0.0252(15) 0.0255(14) 0.0258(15) -0.0128(12) -0.0043(12) -0.0025(11)
 C7 0.0288(16) 0.0317(16) 0.0305(17) -0.0118(13) -0.0071(13) -0.0057(13)
 C21 0.0177(13) 0.0197(13) 0.0254(14) -0.0121(11) -0.0018(11) 0.0004(10)
 C22 0.0198(14) 0.0256(14) 0.0259(15) -0.0114(12) -0.0025(12) 0.0000(11)
 C23 0.0247(15) 0.0309(16) 0.0286(16) -0.0146(13) -0.0102(13) 0.0038(12)
 C24 0.0212(14) 0.0322(16) 0.0421(19) -0.0221(15) -0.0090(14) 0.0002(12)
 C25 0.0238(15) 0.0289(15) 0.0346(17) -0.0126(13) -0.0001(13) -0.0106(12)
 C26 0.0252(15) 0.0237(14) 0.0275(16) -0.0082(12) -0.0034(13) -0.0031(11)
 C31 0.0165(12) 0.0212(13) 0.0239(14) -0.0099(11) -0.0065(11) -0.0013(10)
 C32 0.0255(15) 0.0226(14) 0.0262(15) -0.0063(12) -0.0028(12) -0.0019(11)
 C33 0.0305(16) 0.0206(14) 0.0338(17) -0.0102(13) -0.0040(14) 0.0011(12)
 C34 0.0243(15) 0.0324(16) 0.0304(17) -0.0174(14) -0.0004(13) -0.0007(12)
 C35 0.0260(15) 0.0266(15) 0.0244(15) -0.0070(12) -0.0023(12) -0.0026(12)
 C36 0.0214(14) 0.0217(13) 0.0239(14) -0.0069(11) -0.0058(12) -0.0011(11)
 O101 0.0416(14) 0.0327(13) 0.0333(13) -0.0038(10) -0.0166(11) -0.0083(11)

_geom_special_details
;
 All esds (except the esd in the dihedral angle between two l.s. planes)
 are estimated using the full covariance matrix.  The cell esds are taken
 into account individually in the estimation of esds in distances, angles
 and torsion angles; correlations between esds in cell parameters are only
 used when they are defined by crystal symmetry.  An approximate (isotropic)
 treatment of cell esds is used for estimating esds involving l.s. planes.
;
loop_
  _geom_bond_atom_site_label_1
  _geom_bond_atom_site_label_2
  _geom_bond_distance
  _geom_bond_site_symmetry_2
  _geom_bond_publ_flag
 I1 O11 2.2356(19) . ?
 I1 N1 2.222(2) . ?
 P1 O11 1.545(2) . ?
 P1 O12 1.489(2) . ?
 P1 C21 1.806(3) . ?
 P1 C31 1.796(3) . ?
 N1 C2 1.345(4) . ?
 N1 C6 1.332(4) . ?
 C2 H2 0.9500 . ?
 C2 C3 1.380(4) . ?
 C3 H3 0.9500 . ?
 C3 C4 1.393(4) . ?
 C4 C5 1.387(4) . ?
 C4 C7 1.506(4) . ?
 C5 H5 0.9500 . ?
 C5 C6 1.395(4) . ?
 C6 H6 0.9500 . ?
 C7 H7A 0.9800 . ?
 C7 H7B 0.9800 . ?
 C7 H7C 0.9800 . ?
 C21 C22 1.392(4) . ?
 C21 C26 1.402(4) . ?
 C22 H22 0.9500 . ?
 C22 C23 1.397(4) . ?
 C23 H23 0.9500 . ?
 C23 C24 1.395(5) . ?
 C24 H24 0.9500 . ?
 C24 C25 1.369(5) . ?
 C25 H25 0.9500 . ?
 C25 C26 1.391(4) . ?
 C26 H26 0.9500 . ?
 C31 C32 1.401(4) . ?
 C31 C36 1.389(4) . ?
 C32 H32 0.9500 . ?
 C32 C33 1.389(4) . ?
 C33 H33 0.9500 . ?
 C33 C34 1.384(5) . ?
 C34 H34 0.9500 . ?
 C34 C35 1.385(5) . ?
 C35 H35 0.9500 . ?
 C35 C36 1.390(4) . ?
 C36 H36 0.9500 . ?
 O101 H10A 0.80(6) . ?
 O101 H10B 0.83(6) . ?

loop_
  _geom_angle_atom_site_label_1
  _geom_angle_atom_site_label_2
  _geom_angle_atom_site_label_3
  _geom_angle
  _geom_angle_site_symmetry_1
  _geom_angle_site_symmetry_3
  _geom_angle_publ_flag
 N1 I1 O11 178.61(8) . . ?
 O11 P1 C21 104.87(12) . . ?
 O11 P1 C31 108.21(12) . . ?
 O12 P1 O11 116.95(12) . . ?
 O12 P1 C21 110.23(13) . . ?
 O12 P1 C31 110.48(13) . . ?
 C31 P1 C21 105.37(13) . . ?
 P1 O11 I1 118.03(11) . . ?
 C2 N1 I1 118.15(19) . . ?
 C6 N1 I1 121.7(2) . . ?
 C6 N1 C2 120.1(3) . . ?
 N1 C2 H2 119.2 . . ?
 N1 C2 C3 121.6(3) . . ?
 C3 C2 H2 119.2 . . ?
 C2 C3 H3 120.2 . . ?
 C2 C3 C4 119.7(3) . . ?
 C4 C3 H3 120.2 . . ?
 C3 C4 C7 120.5(3) . . ?
 C5 C4 C3 117.7(3) . . ?
 C5 C4 C7 121.8(3) . . ?
 C4 C5 H5 119.9 . . ?
 C4 C5 C6 120.2(3) . . ?
 C6 C5 H5 119.9 . . ?
 N1 C6 C5 120.8(3) . . ?
 N1 C6 H6 119.6 . . ?
 C5 C6 H6 119.6 . . ?
 C4 C7 H7A 109.5 . . ?
 C4 C7 H7B 109.5 . . ?
 C4 C7 H7C 109.5 . . ?
 H7A C7 H7B 109.5 . . ?
 H7A C7 H7C 109.5 . . ?
 H7B C7 H7C 109.5 . . ?
 C22 C21 P1 121.3(2) . . ?
 C22 C21 C26 119.2(3) . . ?
 C26 C21 P1 119.4(2) . . ?
 C21 C22 H22 119.8 . . ?
 C21 C22 C23 120.4(3) . . ?
 C23 C22 H22 119.8 . . ?
 C22 C23 H23 120.3 . . ?
 C24 C23 C22 119.5(3) . . ?
 C24 C23 H23 120.3 . . ?
 C23 C24 H24 119.8 . . ?
 C25 C24 C23 120.4(3) . . ?
 C25 C24 H24 119.8 . . ?
 C24 C25 H25 119.7 . . ?
 C24 C25 C26 120.6(3) . . ?
 C26 C25 H25 119.7 . . ?
 C21 C26 H26 120.1 . . ?
 C25 C26 C21 119.9(3) . . ?
 C25 C26 H26 120.1 . . ?
 C32 C31 P1 119.4(2) . . ?
 C36 C31 P1 121.1(2) . . ?
 C36 C31 C32 119.5(3) . . ?
 C31 C32 H32 119.9 . . ?
 C33 C32 C31 120.1(3) . . ?
 C33 C32 H32 119.9 . . ?
 C32 C33 H33 120.0 . . ?
 C34 C33 C32 120.0(3) . . ?
 C34 C33 H33 120.0 . . ?
 C33 C34 H34 119.9 . . ?
 C33 C34 C35 120.2(3) . . ?
 C35 C34 H34 119.9 . . ?
 C34 C35 H35 119.9 . . ?
 C34 C35 C36 120.2(3) . . ?
 C36 C35 H35 119.9 . . ?
 C31 C36 C35 120.1(3) . . ?
 C31 C36 H36 120.0 . . ?
 C35 C36 H36 120.0 . . ?
 H10A O101 H10B 102(5) . . ?

_shelx_res_file
;
TITL ojk014_scale_a.res in P-1
REM Old TITL OJK014_scale in P-1
REM SHELXT solution in P-1
REM R1 0.052, Rweak 0.010, Alpha 0.050, Orientation as input
REM Formula found by SHELXT: C18 N O3 P I
CELL 1.54184 8.9987 9.4164 11.8309 72.528 76.407 80.613
ZERR 2 0.0002 0.0003 0.0005 0.003 0.003 0.002
LATT 1
SFAC C H I N O P
UNIT 36 38 2 2 6 2

L.S. 4 0 0
PLAN  20
SIZE 0.011 0.073 0.116
TEMP -153.15(10)
BOND $H
list 4
fmap 2 53
ACTA
SHEL 50 0.8
REM <olex2.extras>
REM <HklSrc "%.\\OJK014_scale.hkl">
REM </olex2.extras>

WGHT    0.036800    0.499000
FVAR       0.47532
I1    3    0.428484    0.003162    0.733684    11.00000    0.02039    0.02047 =
         0.02514   -0.00873   -0.00538   -0.00166
P1    6    0.624506    0.250132    0.759458    11.00000    0.01696    0.01932 =
         0.02098   -0.00844   -0.00494   -0.00042
O11   5    0.613205    0.080110    0.792051    11.00000    0.02043    0.01978 =
         0.02891   -0.00999   -0.00726   -0.00185
O12   5    0.614359    0.338146    0.633389    11.00000    0.02486    0.02651 =
         0.02112   -0.00660   -0.00664   -0.00020
N1    4    0.242981   -0.076524    0.680273    11.00000    0.02161    0.02170 =
         0.02597   -0.00821   -0.00588   -0.00283
C2    1    0.096841   -0.024580    0.717361    11.00000    0.02569    0.02179 =
         0.02618   -0.01070   -0.00077   -0.00194
AFIX  43
H2    2    0.076732    0.044177    0.764997    11.00000   -1.20000
AFIX   0
C3    1   -0.024620   -0.068829    0.687835    11.00000    0.02100    0.02475 =
         0.02581   -0.00952   -0.00265   -0.00131
AFIX  43
H3    2   -0.126945   -0.030423    0.714700    11.00000   -1.20000
AFIX   0
C4    1    0.003624   -0.170092    0.618440    11.00000    0.02707    0.02155 =
         0.02330   -0.00521   -0.00504   -0.00410
C5    1    0.155442   -0.220125    0.579648    11.00000    0.02738    0.02512 =
         0.02761   -0.01255   -0.00252   -0.00304
AFIX  43
H5    2    0.178994   -0.287216    0.530419    11.00000   -1.20000
AFIX   0
C6    1    0.273644   -0.172203    0.612722    11.00000    0.02522    0.02550 =
         0.02578   -0.01283   -0.00427   -0.00252
AFIX  43
H6    2    0.377189   -0.208224    0.586767    11.00000   -1.20000
AFIX   0
C7    1   -0.127322   -0.221495    0.586669    11.00000    0.02881    0.03167 =
         0.03048   -0.01177   -0.00710   -0.00573
AFIX 137
H7A   2   -0.170660   -0.302852    0.654167    11.00000   -1.50000
H7B   2   -0.089574   -0.257321    0.514358    11.00000   -1.50000
H7C   2   -0.206953   -0.137764    0.570805    11.00000   -1.50000
AFIX   0
C21   1    0.806651    0.266002    0.791681    11.00000    0.01775    0.01973 =
         0.02541   -0.01207   -0.00178    0.00043
C22   1    0.844573    0.192785    0.903781    11.00000    0.01977    0.02564 =
         0.02593   -0.01140   -0.00252    0.00004
AFIX  43
H22   2    0.775387    0.130091    0.963994    11.00000   -1.20000
AFIX   0
C23   1    0.983707    0.210916    0.928291    11.00000    0.02467    0.03093 =
         0.02856   -0.01458   -0.01025    0.00384
AFIX  43
H23   2    1.008679    0.161991    1.005262    11.00000   -1.20000
AFIX   0
C24   1    1.085674    0.301416    0.838865    11.00000    0.02124    0.03225 =
         0.04207   -0.02210   -0.00905    0.00023
AFIX  43
H24   2    1.180431    0.314187    0.855076    11.00000   -1.20000
AFIX   0
C25   1    1.049978    0.371978    0.727812    11.00000    0.02377    0.02894 =
         0.03456   -0.01264   -0.00011   -0.01063
AFIX  43
H25   2    1.120982    0.432083    0.667113    11.00000   -1.20000
AFIX   0
C26   1    0.910734    0.356479    0.703044    11.00000    0.02524    0.02372 =
         0.02751   -0.00820   -0.00339   -0.00312
AFIX  43
H26   2    0.886221    0.407130    0.626186    11.00000   -1.20000
AFIX   0
C31   1    0.481371    0.325644    0.865810    11.00000    0.01645    0.02117 =
         0.02387   -0.00989   -0.00645   -0.00135
C32   1    0.434221    0.479329    0.836368    11.00000    0.02553    0.02262 =
         0.02622   -0.00626   -0.00276   -0.00187
AFIX  43
H32   2    0.475855    0.542146    0.759758    11.00000   -1.20000
AFIX   0
C33   1    0.326691    0.540028    0.919005    11.00000    0.03054    0.02060 =
         0.03384   -0.01016   -0.00398    0.00106
AFIX  43
H33   2    0.295331    0.644382    0.899113    11.00000   -1.20000
AFIX   0
C34   1    0.265241    0.448426    1.030346    11.00000    0.02435    0.03240 =
         0.03040   -0.01739   -0.00041   -0.00067
AFIX  43
H34   2    0.191051    0.489922    1.086530    11.00000   -1.20000
AFIX   0
C35   1    0.311638    0.296393    1.060069    11.00000    0.02600    0.02658 =
         0.02439   -0.00702   -0.00228   -0.00261
AFIX  43
H35   2    0.269986    0.234088    1.136914    11.00000   -1.20000
AFIX   0
C36   1    0.419001    0.234736    0.977742    11.00000    0.02135    0.02174 =
         0.02390   -0.00687   -0.00577   -0.00112
AFIX  43
H36   2    0.449726    0.130265    0.998105    11.00000   -1.20000
AFIX   0

O101  5    0.612816    0.642483    0.509644    11.00000    0.04157    0.03267 =
         0.03329   -0.00376   -0.01665   -0.00830
H10A  2    0.613159    0.555762    0.545006    11.00000   -1.50000
H10B  2    0.563614    0.649287    0.456328    11.00000   -1.50000
HKLF 4

REM  ojk014_scale_a.res in P-1
REM R1 =  0.0268 for    3464 Fo > 4sig(Fo)  and  0.0302 for all    3779 data
REM    224 parameters refined using      0 restraints

END

WGHT      0.0368      0.4990

REM Highest difference peak  0.573,  deepest hole -0.875,  1-sigma level  0.092
Q1    1   0.4163 -0.0611  0.6563  11.00000  0.05    0.57
Q2    1   0.3781 -0.0564  0.6787  11.00000  0.05    0.56
Q3    1   0.4161  0.0779  0.8153  11.00000  0.05    0.50
Q4    1   0.7211 -0.0127  0.8008  11.00000  0.05    0.44
Q5    1   0.2386 -0.1953  0.5869  11.00000  0.05    0.44
Q6    1   0.4377  0.0750  0.6570  11.00000  0.05    0.44
Q7    1   0.4704  0.0524  0.7958  11.00000  0.05    0.42
Q8    1   0.3640 -0.0995  0.8205  11.00000  0.05    0.41
Q9    1   0.3029 -0.0014  0.7397  11.00000  0.05    0.41
Q10   1   0.5182 -0.0206  0.6749  11.00000  0.05    0.40
Q11   1   0.4645  0.3985  0.8628  11.00000  0.05    0.38
Q12   1   0.0446 -0.0754  0.6664  11.00000  0.05    0.37
Q13   1   0.3873 -0.0022  0.5598  11.00000  0.05    0.35
Q14   1   0.3065  0.4808  0.9762  11.00000  0.05    0.34
Q15   1   0.8259  0.3157  0.7779  11.00000  0.05    0.33
Q16   1   0.4414  0.2593  1.0035  11.00000  0.05    0.33
Q17   1   0.9156  0.1942  0.9081  11.00000  0.05    0.32
Q18   1   0.5663  0.0546  0.6744  11.00000  0.05    0.32
Q19   1   0.3937  0.1982  1.2710  11.00000  0.05    0.31
Q20   1   0.5100 -0.1625  0.6022  11.00000  0.05    0.31
;
_shelx_res_checksum                29628
_shelx_hkl_file
;
   0   0   1    2.49    1.72
   0   0  -1    1.44    2.35
   0   0   2 3387.95  165.19
   0   0  -2 3383.56  166.20
   0   0   3  494.77   26.17
   0   0  -3  485.96   28.14
   0   0   4 1438.72   72.67
   0   0   5  198.58   14.91
   0   0   5  214.10   14.14
   0   0   5  223.22   13.99
   0   0   6  913.25   52.16
   0   0   6 1063.76   51.40
   0   0   6  945.45   50.70
   0   0  -7  175.73   13.10
   0   0   7  140.39   13.04
   0   0   7  161.78   13.22
   0   0  -8  432.45   25.02
   0   0   8  456.04   29.48
   0   0   8  412.54   28.86
   0   0  -8  414.90   30.18
   0   0   8  407.55   25.83
   0   0   8  369.97   24.86
   0   0  -9  457.94   27.05
   0   0   9  469.09   31.26
   0   0   9  405.53   30.32
   0   0   9  448.76   28.43
   0   0  -9  445.70   32.52
   0   0 -10   71.40   12.82
   0   0 -10   68.91    8.50
   0   0  11  107.73   12.53
   0   0  11  103.58   12.84
   0   0 -12   50.14    5.91
   0   0 -12   33.81    5.70
   0   0  12   42.15    8.19
   0   0  12   32.80    7.66
   0   0 -12   45.55    7.51
   0   0  13   65.62    7.76
   0   0  13   67.95    6.71
   0   0 -13   65.83    7.07
   0  -1  13  121.55    8.88
   0  -1  13  107.09    8.24
   0   1 -13  111.20    8.42
   0  -1  12    8.31    6.53
   0  -1  12    8.23    6.57
   0  -1  12   11.32    6.49
   0  -1  12   15.12    6.24
   0   1 -12    5.82    5.35
   0  -1  11  220.73   16.64
   0   1 -11  217.15   14.72
   0  -1  11  219.23   18.05
   0  -1  11  216.95   18.10
   0  -1  10   39.53   11.77
   0   1 -10   31.06   11.14
   0   1 -10   51.34    7.74
   0  -1  10   51.94   11.95
   0  -1  10   56.21    7.85
   0   1  -9  366.86   23.25
   0  -1   9  363.05   24.92
   0  -1   9  378.01   27.80
   0  -1   9  351.12   27.19
   0   1  -9  358.36   29.64
   0  -1   8  285.66   23.76
   0  -1   8  295.53   23.89
   0  -1   8  276.10   20.00
   0  -1   8  275.99   20.55
   0   1  -8  316.11   20.28
   0  -1   7  521.85   33.78
   0  -1   7  519.98   33.74
   0   1  -7  519.27   30.83
   0  -1   7  554.61   30.91
   0  -1   7  489.52   30.09
   0  -1   6  796.87   44.81
   0  -1   6  903.17   45.33
   0  -1   5  284.43   17.38
   0  -1   5  265.63   16.93
   0   1  -4 1191.01   61.73
   0  -1   4 1140.80   58.31
   0  -1   3 2270.88  111.27
   0  -1   3 2254.38  111.08
   0   1  -3 2328.05  113.92
   0  -1   2 7745.57  379.85
   0  -1   2 7849.80  380.15
   0  -1   1 1950.53   98.45
   0  -1   1 2003.55   98.80
   0  -1   0 1883.48   92.16
   0  -1  -1  164.38   10.69
   0  -1  -1  175.24   11.13
   0  -1  -1  150.21    9.00
   0  -1  -2  786.06   41.15
   0  -1  -2  776.61   41.42
   0  -1  -2  819.86   40.86
   0  -1  -3   10.32    6.17
   0  -1  -3    5.76    5.01
   0  -1  -3    9.01    5.64
   0  -1  -4 1507.04   74.10
   0  -1  -4 1546.14   74.26
   0  -1  -4 1486.48   77.38
   0   1   4 1432.20   76.92
   0  -1  -5  100.94   10.98
   0   1   5   83.42   10.20
   0   1   5   70.57    9.02
   0  -1  -6  683.72   38.49
   0   1   6  658.76   35.17
   0   1   6  632.23   36.50
   0   1   6  609.59   34.10
   0  -1  -7  204.86   17.99
   0  -1  -7  198.49   13.76
   0   1   7  224.96   15.54
   0   1   7  182.36   16.07
   0   1   7  180.27   14.05
   0  -1  -8   45.38   10.07
   0  -1  -8   52.15    7.49
   0   1   8   48.70    8.86
   0  -1  -9   42.85   10.41
   0  -1  -9   31.77    7.22
   0   1   9   29.03   10.71
   0   1   9   24.68   10.84
   0   1   9   23.58    9.01
   0   1  10    9.35    9.29
   0  -1 -10   15.08    8.50
   0  -1 -10   20.30    7.70
   0  -1 -10   16.01    6.32
   0   1  10    8.62    8.89
   0   1  10   14.18    9.72
   0   1  10   17.33    8.67
   0   1  11  136.74   13.49
   0  -1 -11  145.69   11.58
   0  -1 -11  118.35   12.20
   0   1  11  113.09   13.42
   0   1  11  126.31   13.65
   0   1  11  134.27   13.11
   0   1  12   36.32    8.53
   0   1  12   37.64    7.51
   0  -1 -12   28.63    5.80
   0  -1 -12   25.72    5.77
   0  -1 -12   26.42    6.62
   0   1  13  170.23   11.55
   0   1  13  168.32   10.31
   0  -1 -13  144.43    9.21
   0  -1 -13  171.05   11.03
   0  -1 -14    1.49    2.96
   0   1  14    2.95    3.38
   0  -2  13  177.71   10.48
   0   2 -12   -3.36    4.72
   0  -2  12   -7.28    5.92
   0  -2  12   -1.09    5.02
   0  -2  12   -9.76    5.63
   0  -2  12    3.95    5.57
   0  -2  11  321.49   22.40
   0  -2  11  334.17   21.06
   0  -2  11  321.48   19.63
   0  -2  11  336.27   22.87
   0   2 -10   32.94   10.81
   0  -2  10   43.33   10.99
   0  -2  10   31.38   10.29
   0   2  -9  262.99   18.57
   0  -2   8  152.36   18.14
   0  -2   8  138.32   17.67
   0  -2   8  162.94   15.11
   0   2  -8  175.19   14.70
   0  -2   7  363.64   22.76
   0  -2   7  322.65   22.13
   0  -2   7  313.60   25.22
   0  -2   7  326.07   25.58
   0   2  -7  340.26   22.96
   0  -2   7  340.23   21.17
   0  -2   7  353.12   21.38
   0  -2   6  220.14   15.15
   0  -2   6  243.13   15.10
   0  -2   6  184.04   15.65
   0  -2   6  235.19   15.87
   0  -2   6  195.20   18.51
   0  -2   6  235.03   19.09
   0  -2   6  220.85   15.99
   0   2  -6  272.47   22.84
   0   2  -6  208.24   16.45
   0  -2   5 1580.61   83.53
   0   2  -5 1689.33   88.76
   0  -2   5 1665.81   86.16
   0  -2   5 1682.17   86.11
   0  -2   5 1680.53   83.53
   0  -2   5 1663.57   83.70
   0   2  -4 1132.80   60.33
   0  -2   4 1155.39   58.57
   0  -2   4 1106.07   58.48
   0  -2   4 1119.54   56.55
   0  -2   4 1091.83   56.62
   0  -2   4 1105.42   56.45
   0  -2   4 1088.37   56.07
   0  -2   3  247.05   14.88
   0  -2   3  242.89   17.22
   0  -2   3  244.09   18.06
   0  -2   2 5436.45  270.61
   0  -2   2 5509.31  271.46
   0  -2   1  410.26   27.33
   0  -2   1  430.27   27.99
   0  -2   0  202.75   16.65
   0  -2   0  208.15   17.52
   0  -2   0  174.51   11.41
   0  -2  -1  712.84   37.94
   0  -2  -1  811.54   42.21
   0  -2  -1  752.34   41.38
   0  -2  -2  363.89   21.17
   0  -2  -2  420.98   25.23
   0  -2  -2  398.21   24.40
   0  -2  -3  408.44   22.69
   0  -2  -3  394.68   25.17
   0  -2  -3  376.66   24.16
   0  -2  -4 1359.96   70.13
   0  -2  -4 1424.74   71.20
   0  -2  -4 1316.42   70.32
   0  -2  -5  132.89   11.92
   0  -2  -5  115.72   10.45
   0  -2  -5  125.69   10.21
   0   2   6   41.33    6.89
   0   2   6   50.64    8.97
   0   2   6   53.27   10.08
   0  -2  -6   26.92    7.94
   0  -2  -7  704.31   39.48
   0  -2  -7  602.76   35.62
   0   2   7  690.30   36.92
   0   2   7  685.85   39.44
   0  -2  -7  657.37   35.22
   0   2   7  639.57   35.25
   0  -2  -8   18.12    6.53
   0   2   8   14.74    7.76
   0  -2  -8   13.83    5.50
   0  -2  -8    9.84    7.67
   0   2   9  422.60   25.52
   0  -2  -9  403.12   28.81
   0  -2  -9  440.99   25.02
   0  -2  -9  436.34   26.16
   0   2   9  430.65   26.89
   0   2   9  374.34   27.36
   0   2   9  377.64   27.41
   0   2  10   49.63   10.50
   0   2  10   35.50    8.64
   0  -2 -10   54.16    8.00
   0   2  10   38.40    9.18
   0  -2 -10   39.11    9.92
   0  -2 -10   51.60    8.95
   0   2  11  343.09   24.01
   0  -2 -11  376.56   22.63
   0   2  11  375.06   23.85
   0  -2 -11  352.26   23.30
   0   2  12    5.74    6.76
   0  -2 -12   24.46    6.49
   0  -2 -12   22.81    5.53
   0  -2 -12   18.95    5.80
   0   2  12   18.10    7.93
   0  -2 -13  170.73   11.23
   0  -2 -13  171.81   12.44
   0   2  13  187.57   12.96
   0  -2 -13  178.27   11.38
   0   2  14   11.42    3.69
   0  -2 -14   11.62    3.45
   0  -3  12    2.87    4.67
   0   3 -12    7.86    3.78
   0  -3  12    9.10    4.22
   0  -3  11  109.60   11.37
   0  -3  11  101.01    8.74
   0  -3  11  108.68   10.97
   0  -3  11  110.88    9.74
   0  -3  10   40.28   10.58
   0  -3  10   16.66    9.06
   0  -3  10   31.67    6.63
   0  -3   9  148.76   12.90
   0  -3   9  149.54   17.24
   0  -3   9  153.82   14.45
   0  -3   9  104.06   15.15
   0  -3   8   68.31   14.08
   0   3  -8   91.75   11.42
   0  -3   8   75.44   14.41
   0  -3   7  243.33   21.41
   0  -3   7  267.70   22.28
   0   3  -7  224.68   19.26
   0  -3   7  284.77   18.25
   0  -3   7  234.54   19.07
   0  -3   6  166.69   12.96
   0  -3   6  161.84   12.10
   0  -3   6  133.79   13.24
   0  -3   6  153.78   16.08
   0  -3   6  154.55   16.09
   0  -3   6  153.45   13.12
   0   3  -6  163.34   19.38
   0   3  -6  153.86   14.01
   0  -3   5  359.19   20.97
   0   3  -5  372.29   23.00
   0   3  -5  364.84   27.52
   0  -3   5  375.01   24.50
   0  -3   5  370.97   24.94
   0  -3   5  382.11   22.50
   0  -3   5  380.47   22.42
   0  -3   5  382.02   21.72
   0  -3   5  352.86   22.71
   0  -3   4 2123.42  108.16
   0  -3   4 2145.61  108.01
   0  -3   4 2064.95  110.23
   0  -3   4 2289.49  110.14
   0  -3   4 2200.06  110.02
   0  -3   4 2158.60  109.86
   0  -3   4 2216.91  108.52
   0  -3   3    7.35    7.31
   0  -3   3   -1.05    9.80
   0  -3   3   -7.01   11.67
   0  -3   3   10.08    7.27
   0  -3   3    7.27    6.48
   0  -3   2 1676.85   89.93
   0  -3   2 1662.94   82.57
   0  -3   2 1630.70   82.49
   0  -3   2 1649.13   81.98
   0  -3   2 1532.91   88.34
   0  -3   1    6.94    5.44
   0  -3   1   -5.75   13.47
   0  -3   1    6.61   12.65
   0  -3   0 2257.27  114.71
   0  -3   0 2149.14  114.93
   0  -3   0 2171.86  109.08
   0  -3  -1  664.56   39.13
   0  -3  -1  626.32   34.12
   0  -3  -1  637.91   39.57
   0  -3  -2 4771.99  235.31
   0  -3  -2 4583.78  231.35
   0  -3  -2 4954.81  236.19
   0  -3  -3  220.89   19.04
   0  -3  -3  211.36   14.56
   0  -3  -3  218.46   19.76
   0  -3  -4  882.56   49.05
   0  -3  -4  833.98   45.87
   0  -3  -4  845.68   49.62
   0  -3  -5 1326.09   72.80
   0  -3  -5 1407.83   71.62
   0  -3  -5 1363.33   74.00
   0  -3  -6  249.68   15.27
   0  -3  -6  259.27   17.75
   0  -3  -6  218.70   15.42
   0  -3  -7  307.64   18.88
   0  -3  -7  346.38   22.33
   0   3   7  302.28   19.40
   0  -3  -7  330.50   19.01
   0   3   7  325.60   21.13
   0   3   7  293.05   18.89
   0  -3  -7  300.86   19.48
   0  -3  -8  668.90   36.56
   0   3   8  726.09   38.78
   0   3   8  621.46   41.13
   0  -3  -8  680.16   37.28
   0   3   8  629.49   36.66
   0  -3  -8  679.90   40.20
   0  -3  -8  686.79   36.41
   0  -3  -9  678.75   41.25
   0   3   9  625.69   37.32
   0  -3  -9  703.95   38.34
   0  -3  -9  690.58   37.35
   0   3   9  686.33   39.20
   0  -3 -10  336.08   25.23
   0   3  10  345.29   22.72
   0   3  10  319.15   23.63
   0  -3 -10  387.32   22.31
   0  -3 -10  351.02   22.90
   0  -3 -10  355.34   22.08
   0   3  11  284.49   20.39
   0  -3 -11  310.72   19.54
   0   3  11  310.61   21.58
   0  -3 -11  317.65   19.74
   0  -3 -11  287.36   20.32
   0   3  12   34.02    8.19
   0  -3 -12   26.90    7.16
   0   3  12   34.58    8.09
   0  -3 -12   35.82    6.18
   0  -3 -12   26.28    6.00
   0  -3 -13  419.93   22.26
   0  -3 -13  422.46   23.37
   0   3  13  349.79   23.13
   0  -3 -13  414.01   22.30
   0  -3 -14    8.10    3.35
   0  -4  11   47.91    5.93
   0  -4  11   57.11    7.19
   0  -4  11   56.50    5.67
   0   4 -11   44.38    5.88
   0  -4  11   57.39    6.97
   0  -4  10   86.46   11.34
   0  -4  10  101.75    9.33
   0  -4  10  108.15   11.73
   0  -4  10  106.24    9.69
   0  -4   9  168.82   13.50
   0  -4   9  173.50   16.81
   0  -4   9  129.28   15.35
   0  -4   8   86.08   10.13
   0  -4   8   83.48   10.33
   0  -4   8   86.02   13.49
   0  -4   8   91.81   12.51
   0  -4   8   96.64   14.11
   0   4  -7  378.79   26.93
   0  -4   7  386.71   28.58
   0  -4   7  432.77   29.32
   0  -4   7  420.95   25.75
   0  -4   6 1179.55   61.97
   0  -4   6 1158.23   61.54
   0  -4   6 1227.10   63.50
   0  -4   6 1212.84   63.21
   0  -4   6 1173.48   63.75
   0  -4   6 1204.62   66.02
   0  -4   6 1277.36   66.06
   0   4  -6 1103.44   69.65
   0   4  -6 1184.26   64.29
   0  -4   5   31.64    6.35
   0  -4   5   29.90    7.09
   0   4  -5   33.68    8.57
   0  -4   5   51.33   10.56
   0  -4   5   38.54    8.70
   0  -4   5   26.86    5.38
   0  -4   5   43.72   10.45
   0   4  -5   26.42   10.88
   0  -4   5   32.25    5.87
   0  -4   4 1880.10   97.95
   0  -4   4 1980.11   97.53
   0  -4   4 1955.34   97.77
   0   4  -4 1989.21  102.65
   0  -4   4 1942.77   99.16
   0  -4   4 1914.62   99.25
   0  -4   4 1925.00   96.98
   0   4  -4 1896.36   97.86
   0  -4   3   22.45    6.90
   0  -4   3    5.98    6.89
   0  -4   3   15.12    5.41
   0  -4   3    1.42   10.00
   0  -4   3   12.75   11.42
   0  -4   3   18.56    7.34
   0  -4   3   14.30    6.80
   0  -4   3   10.86    4.98
   0  -4   2 1037.00   65.13
   0  -4   2 1052.67   63.83
   0  -4   2 1015.14   56.09
   0  -4   2 1034.00   54.70
   0  -4   2 1048.98   54.94
   0  -4   2 1100.83   54.73
   0  -4   1    8.17   17.02
   0  -4   1   11.26   16.34
   0  -4   1   -0.71    9.26
   0  -4   1    4.96    5.68
   0  -4   1   10.57    6.97
   0  -4   1    7.28    5.84
   0  -4   0 2220.75  110.45
   0  -4   0 2318.62  121.23
   0  -4   0 2288.02  120.20
   0  -4   0 2178.03  112.19
   0  -4  -1  573.28   32.92
   0  -4  -1  586.66   33.09
   0  -4  -1  593.09   39.96
   0  -4  -1  601.00   40.47
   0  -4  -2 1899.18   98.65
   0  -4  -2 2025.42   99.73
   0  -4  -2 1934.83  104.98
   0  -4  -2 2007.94  106.61
   0  -4  -3   96.36   10.15
   0  -4  -3   80.95   16.85
   0  -4  -3   71.52   15.71
   0  -4  -3   63.64    9.11
   0  -4  -4  387.45   24.24
   0  -4  -4  429.16   25.46
   0  -4  -4  407.72   30.66
   0  -4  -4  384.65   31.09
   0  -4  -5   90.72   10.25
   0  -4  -5   72.64   14.95
   0  -4  -5   84.08   14.59
   0  -4  -5   67.34    9.52
   0  -4  -6  771.79   40.63
   0  -4  -6  759.50   45.11
   0  -4  -6  804.14   43.70
   0  -4  -6  731.08   40.07
   0  -4  -6  750.24   40.74
   0  -4  -6  745.59   46.26
   0  -4  -6  748.45   40.14
   0   4   7   91.43   10.27
   0  -4  -7   97.29    9.12
   0  -4  -7   98.76    9.70
   0  -4  -7   87.89    8.98
   0  -4  -7   85.71    8.72
   0   4   8  478.99   29.86
   0   4   8  450.36   33.40
   0  -4  -8  490.15   31.29
   0   4   8  458.96   27.91
   0  -4  -8  514.33   28.02
   0  -4  -8  476.15   28.10
   0  -4  -8  488.09   27.65
   0  -4  -8  480.65   27.50
   0  -4  -9   86.43    9.45
   0  -4  -9   95.12    9.29
   0   4   9   81.80   14.49
   0  -4  -9   82.86   11.43
   0   4   9   74.56    9.78
   0  -4  -9   94.06    9.34
   0   4   9   92.87   12.05
   0  -4  -9   78.98    9.70
   0  -4 -10  277.10   18.43
   0   4  10  264.15   18.80
   0  -4 -10  306.93   19.59
   0  -4 -10  320.82   18.90
   0  -4 -11  289.66   17.75
   0   4  11  217.21   18.90
   0  -4 -11  264.11   17.41
   0  -4 -11  259.76   18.44
   0  -4 -12  200.19   14.02
   0   4  12  194.37   15.60
   0  -4 -12  212.14   14.99
   0  -4 -12  216.76   14.15
   0  -4 -13  196.93   12.29
   0   4  13  167.93   13.18
   0  -4 -13  198.68   12.99
   0  -4 -13  197.21   12.15
   0  -4 -14   12.93    3.33
   0  -5  10   20.24    4.99
   0  -5  10   20.04    5.81
   0  -5  10   23.12    6.16
   0  -5   9  301.29   22.30
   0  -5   9  362.37   20.82
   0  -5   9  317.24   22.16
   0  -5   8  239.84   18.17
   0  -5   8  262.73   21.51
   0  -5   8  311.56   19.55
   0  -5   8  290.20   18.83
   0  -5   8  263.89   20.90
   0  -5   7  375.36   27.31
   0  -5   7  420.49   28.52
   0  -5   7  417.82   25.61
   0  -5   7  408.46   25.55
   0  -5   7  381.17   26.73
   0  -5   6  969.60   51.58
   0  -5   6  960.52   53.61
   0  -5   6 1010.90   53.57
   0  -5   6  910.75   51.16
   0  -5   5  383.53   24.94
   0   5  -5  349.76   29.71
   0  -5   5  341.57   24.80
   0  -5   5  357.81   22.34
   0  -5   5  355.43   25.28
   0  -5   5  379.26   23.81
   0  -5   5  389.82   23.64
   0   5  -5  369.61   24.75
   0  -5   5  381.98   22.72
   0   5  -4 1032.29   64.28
   0  -5   4 1177.59   60.43
   0  -5   4 1132.84   59.71
   0  -5   4 1140.50   59.28
   0   5  -4 1183.33   60.26
   0  -5   4 1128.87   60.88
   0  -5   4 1048.86   60.26
   0  -5   4 1118.20   58.61
   0  -5   3  528.33   29.42
   0  -5   3  562.09   31.43
   0  -5   3  454.46   31.19
   0  -5   3  575.15   30.42
   0  -5   3  540.92   31.03
   0  -5   3  575.87   31.35
   0  -5   3  456.73   30.86
   0  -5   3  534.36   31.08
   0  -5   2  730.57   39.67
   0  -5   2  716.76   39.30
   0  -5   2  748.96   41.67
   0  -5   2  725.63   39.64
   0  -5   2  721.88   38.86
   0  -5   2  719.60   38.84
   0  -5   2  695.25   38.22
   0  -5   1  172.30   13.57
   0  -5   1  183.85   12.97
   0  -5   1  185.97   12.07
   0  -5   1  166.89   15.61
   0  -5   1  162.68   12.00
   0  -5   1  177.65   12.46
   0  -5   1  157.44   11.48
   0  -5   0  856.28   48.20
   0  -5   0  857.50   44.33
   0  -5   0  853.65   44.48
   0  -5   0  832.62   58.79
   0  -5   0  837.29   57.33
   0  -5   0  862.38   43.84
   0  -5  -1   68.90   19.55
   0  -5  -1   99.20   19.10
   0  -5  -1   80.80   11.84
   0  -5  -2  226.07   18.32
   0  -5  -2  318.64   28.82
   0  -5  -2  282.97   27.90
   0  -5  -2  264.46   18.78
   0  -5  -3   14.98    5.80
   0  -5  -3   23.65    6.54
   0  -5  -3   -2.10   15.88
   0  -5  -3    5.77   14.27
   0  -5  -3   11.08    8.27
   0  -5  -3   11.51    5.02
   0  -5  -4  236.61   16.10
   0  -5  -4  234.33   18.01
   0  -5  -4  248.35   14.94
   0  -5  -4  241.97   17.83
   0  -5  -4  237.30   14.77
   0  -5  -4  229.80   15.17
   0  -5  -5   37.38    8.28
   0  -5  -5   46.31    6.39
   0  -5  -5   47.69    6.79
   0  -5  -5   38.91    6.83
   0  -5  -5   42.78    8.99
   0  -5  -6  553.69   30.80
   0  -5  -6  560.48   32.06
   0  -5  -6  543.25   31.11
   0  -5  -6  554.22   30.70
   0  -5  -7  155.75   14.81
   0  -5  -7  177.12   13.54
   0  -5  -7  179.11   12.69
   0  -5  -7  160.72   12.53
   0  -5  -7  154.88   12.77
   0   5   8  290.81   20.35
   0   5   8  230.27   22.99
   0  -5  -8  214.26   15.80
   0  -5  -8  248.24   17.00
   0  -5  -8  240.75   16.27
   0  -5  -8  251.62   19.62
   0   5   9  160.80   15.87
   0   5   9  142.84   18.63
   0  -5  -9  155.32   12.41
   0  -5  -9  180.77   13.64
   0  -5  -9  156.52   12.55
   0  -5  -9  144.37   15.00
   0  -5 -10   48.70    7.45
   0  -5 -10   36.21    6.82
   0  -5 -10   50.25    8.88
   0   5  10   39.37    8.48
   0  -5 -10   47.87    8.12
   0   5  11  279.36   20.45
   0  -5 -12   22.84    5.36
   0   5  12   25.98    7.79
   0  -5 -12   18.77    5.32
   0  -5 -12   25.24    5.85
   0  -5 -13  130.33    8.78
   0  -5 -13  114.03    8.99
   0   5  13  103.11    9.82
   0  -5 -14    2.78    2.81
   0  -6   9  277.80   18.27
   0  -6   9  280.32   18.52
   0  -6   8  143.25   11.60
   0  -6   8  166.86   11.95
   0  -6   8  169.50   12.60
   0  -6   8  147.38   12.85
   0  -6   8  144.58   13.27
   0  -6   7  217.65   16.26
   0  -6   7  201.68   16.96
   0  -6   7  234.03   18.06
   0  -6   7  211.02   16.22
   0  -6   7  231.07   16.94
   0  -6   6  155.46   15.20
   0  -6   6  127.97   13.17
   0  -6   6  146.41   14.21
   0  -6   6  140.38   13.32
   0   6  -5  376.20   32.45
   0  -6   5  416.70   25.25
   0  -6   5  428.72   26.48
   0  -6   5  428.03   27.50
   0  -6   5  453.87   26.87
   0  -6   4   19.40    7.87
   0  -6   4   13.64    5.65
   0  -6   4   22.93    7.99
   0   6  -4   10.75   11.41
   0   6  -4   13.19    8.03
   0  -6   4    8.33    6.32
   0  -6   4   13.54    5.94
   0  -6   3   54.80    8.17
   0   6  -3   63.10    9.98
   0  -6   3   50.97    7.19
   0  -6   3   63.44    9.22
   0  -6   3   56.46    9.31
   0  -6   2  414.10   27.42
   0  -6   2  417.28   24.92
   0  -6   2  413.00   35.57
   0  -6   2  418.89   24.28
   0  -6   2  436.99   25.62
   0  -6   2  383.45   36.28
   0  -6   2  383.29   24.75
   0  -6   1   62.62   11.41
   0  -6   1   56.72    7.71
   0  -6   1   54.40    7.28
   0  -6   1   69.72    7.86
   0  -6   1   49.51   19.13
   0  -6   1   47.20   17.07
   0  -6   1   60.95    7.94
   0  -6   1   74.17    7.44
   0  -6   0  684.19   35.88
   0  -6   0  667.21   39.41
   0  -6   0  631.75   48.64
   0  -6   0  670.92   35.57
   0  -6   0  595.71   35.05
   0  -6   0  709.57   51.67
   0  -6  -1   31.73   16.43
   0  -6  -1   20.95   14.93
   0  -6  -1   24.71    5.50
   0  -6  -1   27.09    9.30
   0   6   1   28.70    5.56
   0  -6  -1   31.79    5.10
   0  -6  -2  189.99   25.44
   0  -6  -2  175.03   22.63
   0  -6  -2  149.62   15.52
   0  -6  -2  175.95   11.84
   0  -6  -2  185.71   13.40
   0   6   2  170.70   12.76
   0  -6  -3   78.50    7.54
   0  -6  -3   77.14   19.11
   0  -6  -3   55.58   17.10
   0  -6  -3   70.97    8.84
   0  -6  -3   64.59   11.02
   0  -6  -4  566.27   31.53
   0  -6  -4  514.83   41.68
   0  -6  -4  565.30   44.31
   0  -6  -4  576.78   32.69
   0  -6  -4  573.66   36.09
   0  -6  -4  598.16   34.71
   0  -6  -5   68.35   16.81
   0  -6  -5   83.82   19.53
   0  -6  -5   65.03    8.09
   0  -6  -5   45.91   10.13
   0  -6  -5   93.79   11.57
   0  -6  -5   67.65    9.26
   0  -6  -6  235.70   16.89
   0  -6  -6  203.40   18.11
   0  -6  -6  214.94   23.06
   0  -6  -6  205.70   24.51
   0  -6  -6  196.94   14.86
   0  -6  -6  235.27   15.65
   0  -6  -6  214.70   15.10
   0  -6  -6  210.89   16.96
   0  -6  -7  262.06   19.34
   0  -6  -7  260.71   21.43
   0  -6  -7  270.58   18.37
   0  -6  -7  282.70   18.20
   0  -6  -7  305.27   18.57
   0  -6  -8  278.82   22.78
   0  -6  -8  303.18   20.61
   0  -6  -8  330.96   20.24
   0  -6  -8  317.21   19.61
   0  -6  -8  299.45   19.50
   0  -6  -9  745.09   38.91
   0  -6  -9  702.98   39.63
   0  -6  -9  625.41   42.10
   0   6   9  730.97   40.74
   0  -6  -9  716.20   38.64
   0  -6  -9  732.85   39.33
   0   6   9  619.75   45.94
   0  -6 -10  194.59   13.72
   0   6  10  163.14   16.36
   0   6  10  172.08   19.38
   0  -6 -10  187.82   14.44
   0   6  10  169.32   14.75
   0  -6 -10  187.10   14.18
   0  -6 -10  193.03   13.52
   0  -6 -11  522.39   28.68
   0  -6 -11  501.20   28.88
   0   6  11  486.10   30.69
   0   6  11  440.28   28.70
   0  -6 -11  501.69   29.74
   0  -6 -11  532.71   29.15
   0  -6 -11  556.23   28.73
   0   6  12   28.83    7.30
   0  -6 -12   17.54    5.10
   0  -6 -12   12.08    4.42
   0  -6 -13  215.08   12.38
   0   6  13  173.84   12.99
   0  -6 -14    1.01    1.87
   0  -7   8   65.29    5.98
   0  -7   8   56.96    5.71
   0  -7   8   53.88    6.40
   0  -7   7   38.99    7.23
   0  -7   7   54.40    7.41
   0  -7   7   43.40    6.98
   0  -7   7   30.43    6.58
   0  -7   7   46.89    7.28
   0  -7   6   53.66    8.45
   0  -7   6   47.35    8.14
   0  -7   6   63.95    8.89
   0  -7   6   51.03    8.32
   0  -7   6   55.57    8.63
   0  -7   5    7.69    6.64
   0  -7   5    4.43    4.51
   0  -7   5    4.09    6.83
   0  -7   4  307.91   21.01
   0  -7   4  296.17   20.53
   0  -7   4  307.33   20.60
   0  -7   4  318.00   20.95
   0  -7   4  300.67   19.69
   0  -7   4  332.20   22.72
   0   7  -4  290.19   27.31
   0  -7   3    7.55    5.89
   0  -7   3    7.76    6.06
   0   7  -3    3.48    7.63
   0   7  -3    3.77   11.60
   0  -7   2  419.15   25.60
   0  -7   2  469.45   26.98
   0  -7   2  434.40   30.03
   0  -7   2  400.67   29.08
   0  -7   2  441.55   36.68
   0  -7   2  417.46   38.46
   0  -7   2  440.77   28.81
   0  -7   1   26.28   16.11
   0  -7   1   82.38   20.77
   0  -7   1   46.85   13.11
   0  -7   1   55.26    7.43
   0  -7   1   43.96   11.22
   0  -7   1   54.10    7.33
   0  -7   1   58.03   13.33
   0  -7   0  208.43   18.49
   0  -7   0  137.45   12.22
   0  -7   0  160.00   12.71
   0  -7   0  163.35   24.91
   0  -7   0  173.26   26.49
   0  -7   0  169.45   13.05
   0  -7  -1    4.69    9.82
   0  -7  -1    3.31   17.05
   0  -7  -1   -2.97   15.83
   0  -7  -1    0.69    5.13
   0  -7  -2  501.34   27.57
   0  -7  -2  510.93   43.53
   0   7   2  465.07   27.96
   0  -7  -2  536.93   42.29
   0  -7  -2  493.60   31.86
   0   7   3  114.01   11.64
   0  -7  -3  133.15   10.61
   0  -7  -3  128.65   14.45
   0  -7  -3  136.71   22.36
   0  -7  -3  121.93   23.77
   0  -7  -4  558.85   43.46
   0   7   4  506.55   32.53
   0  -7  -4  504.51   33.85
   0  -7  -4  535.19   30.34
   0  -7  -4  596.15   46.09
   0  -7  -4  568.62   35.99
   0  -7  -4  564.04   32.30
   0  -7  -5  327.99   32.69
   0   7   5  367.67   25.48
   0  -7  -5  391.61   25.71
   0  -7  -5  386.00   22.75
   0  -7  -5  333.56   34.59
   0  -7  -5  362.53   27.20
   0  -7  -5  349.12   23.81
   0   7   6  953.30   51.07
   0  -7  -6  979.18   50.93
   0  -7  -6  783.90   50.49
   0  -7  -6 1003.13   59.92
   0  -7  -6  848.35   51.18
   0  -7  -6  897.68   48.32
   0  -7  -6  945.63   60.83
   0  -7  -6  908.49   53.14
   0  -7  -6  863.82   49.54
   0  -7  -7  303.62   19.13
   0  -7  -7  263.74   25.74
   0  -7  -7  277.47   19.80
   0   7   7  298.89   21.10
   0  -7  -7  260.65   20.72
   0  -7  -7  259.81   20.40
   0  -7  -7  291.98   19.92
   0  -7  -7  288.85   22.60
   0  -7  -7  249.24   25.97
   0  -7  -8  457.63   25.29
   0  -7  -8  403.21   25.69
   0  -7  -8  355.90   27.59
   0   7   8  414.99   26.81
   0   7   9  339.01   22.33
   0  -7  -9  293.94   23.41
   0  -7  -9  315.06   21.37
   0  -7  -9  355.66   20.92
   0   7   9  318.29   23.70
   0   7   9  338.21   28.87
   0   7  10  319.23   20.96
   0  -7 -10  301.59   20.07
   0   7  10  336.42   22.74
   0  -7 -11  219.24   13.74
   0  -7 -11  195.84   13.64
   0   7  11  176.20   13.94
   0  -7 -11  193.23   14.77
   0   7  11  198.99   15.79
   0  -7 -12   38.81    5.97
   0  -7 -12   43.58    5.46
   0   7  12   40.93    5.27
   0  -7 -12   40.72    5.23
   0   7  12   56.16    7.55
   0  -7 -13  175.04   10.53
   0  -8   7   63.45    6.25
   0  -8   7   85.04    6.23
   0  -8   7   78.21    6.49
   0  -8   6  110.99    9.64
   0  -8   6  113.57    8.81
   0  -8   6   94.34    9.47
   0  -8   5   86.49    9.27
   0  -8   5   94.00   10.00
   0  -8   5   86.13    7.73
   0  -8   5  104.74   10.22
   0  -8   5   75.02    8.06
   0  -8   4  631.23   35.00
   0  -8   4  604.28   35.01
   0  -8   4  618.56   33.91
   0  -8   4  659.67   36.61
   0  -8   4  592.43   34.04
   0  -8   3   20.83    6.32
   0  -8   2  475.81   30.10
   0  -8   2  515.06   29.42
   0  -8   2  537.06   29.06
   0  -8   2  451.99   30.07
   0  -8   2  415.69   30.41
   0  -8   1   11.09    6.13
   0  -8   1   13.00   12.41
   0  -8   1   14.79   14.69
   0  -8   1   10.51    5.48
   0  -8   0  442.57   27.46
   0  -8   0  449.91   26.90
   0  -8   0  455.42   42.51
   0  -8   0  486.96   40.45
   0  -8  -1   23.07   11.87
   0  -8  -1   14.69    9.80
   0  -8  -1   19.83   12.28
   0  -8  -1   19.28    6.38
   0  -8  -1   27.35    6.68
   0  -8  -1   29.71   17.63
   0  -8  -1   61.08   18.09
   0  -8  -2  858.96   51.29
   0  -8  -2  897.28   60.78
   0  -8  -2  874.64   50.82
   0  -8  -2  847.17   51.55
   0  -8  -2  851.48   47.59
   0  -8  -2  914.06   48.03
   0  -8  -2  845.65   62.18
   0  -8  -3    3.99   11.57
   0  -8  -3   -1.17    8.92
   0  -8  -3   -0.61    5.52
   0   8   3   -1.50    6.86
   0  -8  -3    9.56   15.20
   0  -8  -3   11.30   15.39
   0  -8  -3    5.09   10.95
   0  -8  -4 1112.67   57.61
   0  -8  -4 1004.37   53.46
   0  -8  -4  961.85   57.71
   0  -8  -4 1138.98   70.91
   0   8   4  996.46   55.36
   0  -8  -4  916.12   57.29
   0  -8  -4 1134.04   68.54
   0  -8  -5    5.20   13.09
   0  -8  -5   14.75   15.40
   0  -8  -5   19.15    5.93
   0   8   5   17.15    8.75
   0  -8  -6  650.74   48.84
   0  -8  -6  710.02   44.39
   0  -8  -6  742.81   39.65
   0  -8  -6  722.54   52.13
   0   8   6  698.35   41.78
   0  -8  -6  729.53   41.52
   0  -8  -7  172.98   13.23
   0  -8  -7  156.71   20.65
   0  -8  -7  177.46   20.42
   0  -8  -7  156.36   14.48
   0  -8  -7  163.36   14.78
   0  -8  -7  170.09   15.50
   0  -8  -7  167.38   15.99
   0   8   7  171.00   15.50
   0  -8  -7  173.68   16.42
   0  -8  -8  372.62   26.17
   0  -8  -9  205.87   14.40
   0  -8  -9  204.75   15.24
   0   8   9  203.87   15.83
   0   8   9  245.56   18.39
   0  -8 -10   89.67    8.11
   0   8  10   76.12    9.11
   0   8  10   88.13   11.17
   0  -8 -10   82.12   10.18
   0  -8 -10   85.10    8.63
   0   8  11   79.70    8.17
   0  -8 -11   87.57    7.51
   0  -8 -11   91.96    9.40
   0   8  11   87.72    9.59
   0  -8 -12   86.03    6.43
   0   8  12   82.97    6.40
   0   8  12   75.23    7.81
   0  -9   5  102.59    8.87
   0  -9   5  118.99    9.02
   0  -9   4  116.10    8.42
   0  -9   4   94.09    9.93
   0  -9   4  114.86   10.46
   0  -9   3  158.72   11.79
   0  -9   3  179.25   14.00
   0  -9   3  170.60   12.57
   0  -9   3  165.96   12.75
   0  -9   2   51.32    7.33
   0  -9   2   65.04    8.05
   0  -9   2   55.94    7.70
   0  -9   1   78.81   10.90
   0  -9   1   71.03    9.49
   0  -9   1   57.94    9.78
   0  -9   1   70.95    8.33
   0  -9   1   57.38    8.33
   0  -9   1   53.64    9.42
   0  -9   0  432.31   35.58
   0  -9   0  400.32   25.99
   0  -9   0  388.07   27.10
   0  -9   0  356.54   26.11
   0  -9   0  363.99   22.85
   0  -9   0  375.97   32.67
   0  -9  -1   69.76   11.91
   0  -9  -1   66.47   11.13
   0  -9  -1   90.44   13.50
   0  -9  -1   68.25   16.47
   0  -9  -1   86.26   19.45
   0  -9  -2  384.23   23.72
   0  -9  -2  362.33   25.42
   0  -9  -2  314.48   26.07
   0  -9  -2  356.29   26.21
   0  -9  -2  391.06   35.84
   0  -9  -2  399.30   33.75
   0  -9  -3   -5.83   14.10
   0  -9  -3   15.41   12.59
   0  -9  -3    3.49    6.19
   0  -9  -3   18.80   10.60
   0  -9  -3   17.92    6.57
   0  -9  -3   22.48    9.41
   0  -9  -3   11.89    9.56
   0  -9  -4  397.94   23.57
   0  -9  -4  371.57   33.94
   0  -9  -4  360.16   26.96
   0  -9  -4  385.62   27.92
   0  -9  -4  430.23   37.82
   0  -9  -4  398.64   25.13
   0  -9  -4  421.19   26.83
   0  -9  -5   16.31    9.19
   0  -9  -5    5.00    7.88
   0  -9  -5   13.85    9.50
   0  -9  -5    2.64   12.78
   0  -9  -5    4.65   11.24
   0  -9  -6  251.65   25.58
   0  -9  -6  273.76   20.53
   0  -9  -6  248.51   20.73
   0  -9  -6  316.13   20.64
   0  -9  -6  269.15   27.13
   0  -9  -7  113.00   11.26
   0   9   7   72.30   10.24
   0  -9  -7  109.15    9.17
   0  -9  -7   98.19   11.13
   0  -9  -7   85.64   11.15
   0  -9  -8  251.54   16.39
   0   9   8  251.85   17.89
   0   9   9   55.42    9.28
   0  -9  -9   33.40    5.48
   0   9   9   42.04    6.92
   0   9  10   71.12    9.12
   0  -9 -10   75.15    6.31
   0   9  10   57.14    7.04
   0  -9 -10   69.18    8.37
   0   9  11   61.66    7.50
   0   9  11   79.83    6.64
   0  -9 -11   74.05    5.77
   0  -9 -11   74.95    7.30
   0 -10   3    4.37    4.03
   0 -10   3    8.55    3.99
   0 -10   3   -1.29    2.61
   0 -10   2   59.66    6.83
   0 -10   2   76.23    7.45
   0 -10   2   73.74    6.55
   0 -10   2   70.07    7.48
   0 -10   1   -0.51    4.02
   0 -10   1    7.52    5.04
   0 -10   1    1.17    4.31
   0  10  -1    6.15    4.06
   0  10  -1   11.32    4.51
   0 -10   0   75.60    7.78
   0 -10   0   82.69    8.59
   0 -10   0   92.53    8.75
   0 -10   0   89.41   10.07
   0 -10   0   98.63    9.95
   0 -10  -1   15.32    7.37
   0 -10  -1   -1.58    6.66
   0 -10  -1    2.09    4.93
   0 -10  -1    4.69    4.62
   0 -10  -1    0.53    4.35
   0 -10  -1   19.04    8.05
   0 -10  -2  209.14   16.35
   0 -10  -2  222.87   17.56
   0 -10  -2  232.90   17.12
   0 -10  -2  197.52   14.42
   0 -10  -2  211.91   15.28
   0 -10  -3    7.60    6.83
   0 -10  -3   13.39    6.03
   0 -10  -3   14.10    8.09
   0 -10  -3   21.67    8.83
   0 -10  -3   27.13    5.96
   0 -10  -4  234.84   17.85
   0 -10  -4  227.82   18.40
   0 -10  -4  249.86   16.77
   0 -10  -4  214.04   17.15
   0 -10  -4  240.75   16.30
   0 -10  -5   94.64   11.17
   0 -10  -5   94.92   10.60
   0 -10  -5   93.61    9.60
   0  10   5  105.34    9.94
   0 -10  -5  109.04   11.94
   0 -10  -5  103.65    9.73
   0 -10  -6  160.10   13.07
   0 -10  -6  153.05   13.28
   0 -10  -6  169.28   12.22
   0  10   6  131.01   11.74
   0 -10  -6  146.03   12.82
   0 -10  -6  155.12   11.86
   0  10   7   99.75    9.40
   0 -10  -7   92.78   10.08
   0 -10  -7  106.86    9.29
   0 -10  -7  110.65    9.84
   0 -10  -7  112.68   10.35
   0 -10  -7  103.99    8.27
   0  10   8   30.73    5.61
   0 -10  -8   30.23    4.62
   0  10   8   38.73    8.10
   0 -10  -8   37.87    6.96
   0 -10  -9   75.13    5.65
   0  10   9   55.52    6.32
   0  10   9   52.47    7.91
   0 -10  -9   77.84    7.91
   0 -10 -10   58.72    5.32
   0  10  10   64.14    5.59
   0 -10 -10   67.70    4.89
   0 -11   0  224.72   13.13
   0 -11   0  220.31   13.36
   0 -11  -1    5.92    3.70
   0 -11  -1   -2.62    3.47
   0  11   1    3.23    4.39
   0  11   1    7.12    3.93
   0 -11  -2  245.64   15.91
   0 -11  -2  254.56   15.79
   0 -11  -2  247.85   15.37
   0 -11  -3   29.73    5.33
   0 -11  -3   43.44    6.76
   0 -11  -3   49.10    6.49
   0  11   3   29.59    5.84
   0 -11  -3   29.11    4.41
   0 -11  -4  308.96   17.93
   0 -11  -4  322.35   18.61
   0 -11  -4  316.21   18.88
   0 -11  -4  274.61   17.05
   0 -11  -5  111.33    9.02
   0 -11  -5  113.91    9.99
   0 -11  -5  130.64    9.80
   0 -11  -5  116.09    8.51
   0 -11  -6  251.79   15.35
   0 -11  -6  274.33   16.21
   0 -11  -6  263.93   15.91
   0 -11  -6  258.29   15.14
   0  11   7   36.53    4.06
   0 -11  -7   39.97    4.40
   0  11   7   38.01    4.35
   0  11   7   44.41    4.42
   0 -11  -7   41.14    4.45
   0 -11  -8  141.44    8.60
   0 -11  -8  143.41    8.77
   1 -11  -7    0.91    2.21
  -1  11   6  255.63   14.04
   1 -11  -6  247.18   14.17
  -1  11   6  238.22   13.89
   1 -11  -5    2.44    3.13
  -1  11   5    3.58    3.70
  -1  11   5    7.09    3.47
  -1  11   4  172.24   11.06
  -1  11   4  163.24   10.85
   1 -11  -4  160.83   10.74
   1 -11  -4  172.93   11.72
   1 -11  -4  146.67   11.66
   1 -11  -3   20.07    5.69
   1 -11  -3   15.11    5.14
   1 -11  -3   13.01    3.95
  -1  11   3   15.88    4.69
  -1  11   3   20.18    5.24
   1 -11  -2   74.78    6.63
  -1  11   2   77.93    7.06
  -1  11   2   68.30    6.90
  -1  11   2   77.25    7.28
   1 -11  -1    8.31    3.50
  -1  11   1    4.31    3.76
  -1  11   1    2.12    3.57
   1 -11  -1   -2.84    3.34
   1 -11   0   27.43    3.77
   1 -11   0   19.13    3.18
   1 -10  -9    1.13    2.49
  -1  10   9    5.18    3.18
   1 -10  -9    3.88    2.87
  -1  10   8  194.55   13.32
   1 -10  -8  245.63   12.91
   1 -10  -8  194.57   14.35
  -1  10   8  218.84   14.71
  -1  10   7   -2.39    6.32
   1 -10  -7   12.98    3.82
  -1  10   7    7.29    4.43
   1 -10  -7   10.47    5.52
   1 -10  -7   15.67    5.28
   1 -10  -7    5.37    3.87
  -1  10   7    8.38    4.61
  -1  10   7   15.02    4.55
   1 -10  -7    6.88    4.08
   1 -10  -6  201.02   13.95
   1 -10  -6  227.12   15.30
   1 -10  -6  189.64   15.19
   1 -10  -6  188.43   13.54
  -1  10   6  194.39   15.22
   1 -10  -6  227.94   15.03
  -1  10   6  204.61   14.13
   1 -10  -5    7.59    4.69
   1 -10  -5   12.49    7.20
   1 -10  -5    9.50    6.30
  -1  10   5    7.92    5.53
   1 -10  -5   17.13    4.82
   1 -10  -5    5.83    7.50
   1 -10  -4  165.50   13.17
   1 -10  -4  188.39   15.78
   1 -10  -4  210.94   15.85
   1 -10  -4  184.97   12.81
  -1  10   4  151.31   12.03
   1 -10  -4  193.90   14.93
   1 -10  -3   61.18    9.34
   1 -10  -3   64.38   10.84
   1 -10  -3   52.88    7.78
   1 -10  -3   76.47   10.73
   1 -10  -3   60.22    7.04
   1 -10  -2  234.41   16.57
   1 -10  -2  262.37   18.10
   1 -10  -2  255.25   18.78
   1 -10  -2  244.79   18.84
   1 -10  -1  104.06   11.41
   1 -10  -1  121.55   11.19
   1 -10  -1   96.44    9.26
   1 -10  -1  124.04   12.09
   1 -10  -1   81.32    8.50
   1 -10   0   14.48    5.23
   1 -10   0   32.79    7.15
   1 -10   0   38.10    6.11
   1 -10   0   26.15    5.61
  -1  10   0   37.21    7.04
  -1  10   0   42.51    6.48
  -1  10   0   35.95    6.08
   1 -10   0   24.98    7.57
   1 -10   0   29.57    6.98
   1 -10   1  223.17   13.90
   1 -10   1  197.10   13.18
   1 -10   1  220.04   13.88
   1 -10   1  205.50   13.28
  -1  10  -1  195.86   12.48
  -1  10  -1  194.23   12.62
  -1  10  -1  206.52   13.84
   1 -10   2   40.07    5.92
   1 -10   2   34.77    4.55
   1 -10   2   49.54    5.63
   1 -10   2   40.30    5.40
   1 -10   3  148.70   10.29
   1 -10   3  166.35   10.61
   1  -9 -11    2.02    2.19
  -1   9  11    3.26    2.65
   1  -9 -10  298.25   18.62
  -1   9  10  266.68   18.43
   1  -9 -10  327.26   16.94
  -1   9  10  296.21   17.50
  -1   9   9    0.68    6.98
  -1   9   9   13.45    5.15
   1  -9  -9   13.93    4.21
  -1   9   8  435.46   25.48
  -1   9   8  408.46   26.93
   1  -9  -8  446.56   24.38
   1  -9  -7    0.82    7.26
   1  -9  -7   -7.21    6.61
   1  -9  -7   10.81    6.89
  -1   9   7   -4.57    9.35
   1  -9  -7   15.56    5.43
  -1   9   7    5.15    6.08
   1  -9  -6  381.86   23.02
   1  -9  -6  421.14   26.40
   1  -9  -6  371.84   26.19
   1  -9  -6  404.40   25.45
  -1   9   6  377.63   24.81
   1  -9  -5   37.76    9.48
   1  -9  -5   55.43   11.06
   1  -9  -5   37.14   11.22
   1  -9  -5   83.27   18.50
   1  -9  -5   47.33   14.74
   1  -9  -4  424.35   37.49
   1  -9  -4  384.42   27.72
   1  -9  -4  363.62   26.72
   1  -9  -4  381.81   33.95
   1  -9  -4  391.90   26.47
   1  -9  -3   31.75   10.70
   1  -9  -3   28.62    9.71
   1  -9  -3   55.61   15.97
   1  -9  -3   42.05   15.73
   1  -9  -3   22.93   11.06
   1  -9  -2  253.84   22.22
   1  -9  -2  260.62   22.10
   1  -9  -2  279.62   31.07
   1  -9  -2  353.65   31.17
   1  -9  -2  279.59   21.72
   1  -9  -1  163.20   17.09
   1  -9  -1  194.58   17.08
   1  -9  -1  125.67   21.19
   1  -9  -1  185.02   25.08
   1  -9  -1  160.80   17.43
   1  -9   0  365.35   22.88
   1  -9   0  366.64   25.09
   1  -9   0  397.67   26.80
   1  -9   0  315.39   25.47
   1  -9   1  150.28   12.07
   1  -9   1  110.63   12.55
   1  -9   1  165.57   15.13
  -1   9  -1  138.46   12.85
   1  -9   1  151.82   14.62
   1  -9   2  367.24   23.30
   1  -9   2  370.29   22.94
   1  -9   2  401.37   24.40
  -1   9  -2  408.68   24.13
   1  -9   3  212.60   14.53
   1  -9   3  229.66   14.73
   1  -9   3  193.87   13.37
   1  -9   3  222.58   15.76
  -1   9  -3  204.27   14.72
   1  -9   4   90.27    8.11
   1  -9   4   73.61    6.16
   1  -9   4   86.82    8.72
   1  -9   5  218.99   13.36
   1  -9   5  191.95   13.07
   1  -8 -12  305.64   16.38
  -1   8  11   78.38    8.33
  -1   8  11   57.05    6.20
   1  -8 -11   58.92    5.87
   1  -8 -11   66.82    7.48
  -1   8  10  447.36   27.93
  -1   8  10  462.82   26.55
   1  -8 -10  479.33   25.80
  -1   8   9   61.09   10.93
  -1   8   9   67.12    8.67
   1  -8  -9   70.39    7.46
   1  -8  -8  546.94   37.28
  -1   8   8  647.56   37.12
  -1   8   8  640.54   43.62
   1  -8  -7    9.52    8.32
   1  -8  -7   29.97    8.34
  -1   8   7    9.13   12.45
  -1   8   7    8.16    7.83
   1  -8  -7   20.07    6.25
   1  -8  -7   25.04    9.00
   1  -8  -7    7.44    7.13
   1  -8  -6  547.50   29.60
   1  -8  -6  478.47   41.52
   1  -8  -6  500.31   33.04
  -1   8   6  506.78   31.48
   1  -8  -6  481.53   31.45
   1  -8  -6  463.28   39.41
   1  -8  -6  463.01   32.12
   1  -8  -6  509.90   34.15
   1  -8  -5   57.10   17.88
   1  -8  -5   57.71   19.85
   1  -8  -5   67.04   11.92
   1  -8  -5   76.72    8.75
  -1   8   5   61.42   11.06
   1  -8  -4 1214.25   79.95
   1  -8  -4 1251.12   65.33
  -1   8   4 1272.76   67.06
   1  -8  -4 1246.82   82.57
   1  -8  -3   27.50    6.66
  -1   8   3   14.31    6.63
   1  -8  -3    9.43   16.03
   1  -8  -3   31.54   18.92
  -1   8   2  385.62   22.52
   1  -8  -2  346.44   37.75
   1  -8  -2  355.63   36.66
   1  -8  -2  359.92   23.00
   1  -8  -2  353.09   23.34
   1  -8  -1   24.11    6.61
   1  -8  -1   15.83   16.14
   1  -8  -1   -3.56   16.50
   1  -8  -1   19.02    5.56
   1  -8   0  459.77   42.99
   1  -8   0  426.45   26.51
   1  -8   0  448.21   40.70
   1  -8   1   40.43   15.90
   1  -8   1   55.67   18.13
   1  -8   1   70.83    9.10
   1  -8   1   56.14   12.40
   1  -8   1   68.41   13.34
   1  -8   1   91.56   12.68
   1  -8   2  194.49   15.05
   1  -8   2  192.29   17.81
   1  -8   2  198.51   18.49
   1  -8   2  182.90   24.34
   1  -8   2  194.88   23.75
   1  -8   2  199.91   16.96
  -1   8  -3  106.67   12.17
   1  -8   4   45.55    6.19
   1  -8   4   52.44    8.83
  -1   8  -4   56.90    9.08
   1  -8   4   46.07    6.68
   1  -8   4   47.61    6.99
   1  -8   4   38.71    7.18
   1  -8   5  176.38   13.24
   1  -8   5  151.80   11.38
   1  -8   5  149.22   12.40
   1  -8   6   11.75    4.77
   1  -8   6    9.30    5.15
   1  -8   6    9.43    5.19
   1  -8   7  111.92    7.51
   1  -8   7   89.33    6.84
   1  -8   7  101.99    7.54
   1  -7 -13  151.91    8.74
   1  -7 -12  204.51   11.87
  -1   7  12  163.62   12.94
   1  -7 -11  271.76   16.84
  -1   7  11  252.12   16.86
   1  -7 -11  289.75   18.24
  -1   7  11  318.84   19.44
  -1   7  10  306.59   21.36
   1  -7 -10  301.49   18.45
   1  -7 -10  279.31   18.22
  -1   7  10  306.29   19.42
  -1   7   9  107.74   17.11
  -1   7   9  111.49   13.43
   1  -7  -9   89.40   12.01
  -1   7   8  295.66   20.78
   1  -7  -8  323.92   20.38
   1  -7  -8  261.81   22.58
   1  -7  -8  285.32   19.19
  -1   7   8  304.81   22.79
  -1   7   8  286.90   27.79
   1  -7  -7   16.17    7.99
   1  -7  -7   36.06    9.58
  -1   7   7   33.30    9.78
   1  -7  -7   27.16    6.88
  -1   7   6 1125.93   62.25
   1  -7  -6 1048.47   72.93
   1  -7  -6 1065.83   71.10
   1  -7  -6 1086.91   65.08
   1  -7  -6 1114.55   61.29
   1  -7  -6 1151.30   62.48
   1  -7  -6 1230.31   60.55
   1  -7  -5  273.14   23.99
  -1   7   5  299.92   22.46
   1  -7  -5  313.63   21.59
   1  -7  -5  344.61   20.52
   1  -7  -5  273.98   22.94
   1  -7  -5  307.93   33.15
   1  -7  -4  242.66   31.86
   1  -7  -4  183.72   26.83
  -1   7   4  234.06   17.37
   1  -7  -4  202.89   19.70
   1  -7  -4  202.70   14.88
   1  -7  -4  209.19   18.93
   1  -7  -3   50.71   20.68
   1  -7  -3   49.14   19.11
   1  -7  -3   14.24   10.02
  -1   7   3   38.88    8.06
   1  -7  -3   25.81    6.21
   1  -7  -3   15.94    9.40
   1  -7  -2  467.25   41.82
   1  -7  -2  461.64   30.55
   1  -7  -2  380.66   42.05
  -1   7   2  428.83   26.12
   1  -7  -2  466.54   25.74
   1  -7  -1   74.53   20.80
   1  -7  -1   78.50   22.63
   1  -7  -1  104.30    9.10
  -1   7   1   88.67    8.95
   1  -7  -1  117.98   15.15
   1  -7   0  278.86   33.56
   1  -7   0  225.06   30.41
   1  -7   0  263.76   22.34
   1  -7   0  256.79   17.78
   1  -7   0  261.89   17.04
   1  -7   1  235.00   31.74
   1  -7   1  230.60   30.36
   1  -7   1  267.93   17.72
   1  -7   1  234.03   21.60
   1  -7   2   60.38   21.28
   1  -7   2   65.79   19.30
   1  -7   2   39.21    7.44
   1  -7   2   55.93   11.73
   1  -7   3  463.36   28.95
  -1   7  -3  502.23   30.55
   1  -7   4   35.70    7.22
   1  -7   4   51.75    8.15
  -1   7  -4   42.00   10.13
  -1   7  -5  200.89   16.50
   1  -7   5  176.33   14.39
   1  -7   5  180.17   13.97
   1  -7   6   28.19    6.78
  -1   7  -6   39.21    8.62
   1  -7   6   32.83    7.18
   1  -7   6   33.13    7.54
   1  -7   6   44.41    7.89
   1  -7   7  262.51   17.41
   1  -7   7  290.77   17.86
   1  -7   7  315.81   18.19
   1  -7   7  302.85   18.12
   1  -7   7  251.45   17.61
   1  -7   8   10.71    4.50
   1  -7   8    9.10    3.83
   1  -7   8   10.70    3.83
   1  -6 -13  101.80    7.11
   1  -6 -12   70.66    6.86
  -1   6  12   53.50    8.11
   1  -6 -11   61.67    7.58
  -1   6  11   61.01    7.17
  -1   6  11   65.26   10.13
   1  -6 -11   45.93    7.88
  -1   6  10  176.94   15.45
   1  -6 -10  165.08   15.34
  -1   6   9   71.15   11.77
   1  -6  -9   76.82    8.94
   1  -6  -9   69.27   11.09
  -1   6   9   67.04   15.50
  -1   6   9   79.14    9.99
   1  -6  -9   62.90    8.61
   1  -6  -8  335.65   21.64
   1  -6  -8  334.09   22.04
   1  -6  -8  327.29   25.76
  -1   6   8  336.97   30.16
  -1   6   8  377.38   25.57
  -1   6   8  348.65   23.41
   1  -6  -7   24.05    7.51
   1  -6  -7    9.09    6.94
  -1   6   7   13.68    8.84
   1  -6  -7    9.38    6.24
   1  -6  -6  123.52   11.03
  -1   6   6  114.79   13.70
   1  -6  -6  112.55   11.97
   1  -6  -6  136.97   14.50
   1  -6  -6   97.65   12.41
   1  -6  -6  117.38   20.11
   1  -6  -6  103.59   20.13
  -1   6   5    9.50    8.41
   1  -6  -5    7.86    5.72
   1  -6  -5    8.79    6.70
   1  -6  -5    6.93    6.72
   1  -6  -5   13.92    8.95
   1  -6  -5   11.30   16.35
   1  -6  -5    5.13   14.42
   1  -6  -4   37.42    6.99
  -1   6   4   47.83    9.46
   1  -6  -4   62.39   18.41
   1  -6  -4   11.80   15.87
   1  -6  -4   54.34    9.74
   1  -6  -4   44.54    8.12
   1  -6  -4   44.30   10.64
   1  -6  -3  111.20    9.94
  -1   6   3  113.66   11.24
   1  -6  -3  144.48   22.66
   1  -6  -3  107.67   22.82
   1  -6  -3  131.19   14.21
   1  -6  -3  130.81   11.39
   1  -6  -3  127.45   13.81
   1  -6  -2  314.66   23.60
   1  -6  -2  294.52   33.26
   1  -6  -2  375.01   33.80
   1  -6  -2  328.11   23.11
  -1   6   2  318.19   19.62
   1  -6  -2  306.72   18.75
   1  -6  -1  368.09   20.94
   1  -6  -1  385.31   25.62
   1  -6  -1  361.64   34.75
   1  -6  -1  405.60   36.91
  -1   6   1  338.41   20.97
   1  -6   0  600.21   33.22
   1  -6   0  612.19   49.92
   1  -6   0  610.81   37.37
   1  -6   0  733.12   50.55
   1  -6   0  568.93   32.47
   1  -6   1  599.18   32.61
   1  -6   1  626.36   51.36
   1  -6   1  566.97   36.62
   1  -6   1  594.20   48.34
   1  -6   1  560.26   31.72
   1  -6   2  228.44   29.41
   1  -6   2  158.39   25.43
   1  -6   2  205.85   14.38
   1  -6   2  157.86   17.45
   1  -6   3  638.26   33.99
   1  -6   3  598.86   33.73
   1  -6   3  597.25   35.03
   1  -6   3  595.38   44.74
   1  -6   3  556.24   35.45
   1  -6   3  575.26   46.40
   1  -6   3  534.62   33.60
  -1   6  -4  105.54   12.65
   1  -6   4  111.20   12.33
   1  -6   4  113.73   11.11
   1  -6   4  103.51   11.75
   1  -6   5  625.17   38.83
  -1   6  -5  649.52   39.00
   1  -6   5  659.46   37.81
   1  -6   5  675.83   37.66
   1  -6   6   57.20    9.24
   1  -6   6   52.59    9.67
   1  -6   6   41.38    9.53
   1  -6   6   53.71    8.82
   1  -6   7  500.91   29.24
   1  -6   7  490.12   30.36
  -1   6  -7  486.82   30.43
   1  -6   7  516.28   30.89
   1  -6   7  465.87   29.48
   1  -6   8   -2.21    4.89
   1  -6   8    8.66    6.49
   1  -6   8    6.00    5.56
   1  -6   8    2.17    4.79
   1  -6   8    4.58    6.90
   1  -6   9  222.05   15.44
   1  -6   9  238.24   15.90
   1  -6   9  260.36   15.17
   1  -6  10    4.34    2.86
   1  -5 -13   48.22    5.26
  -1   5  13   42.09    6.44
   1  -5 -12  240.79   14.96
  -1   5  12  208.31   16.20
   1  -5 -11   33.58    6.81
   1  -5 -11   43.48    6.47
   1  -5 -11   36.96    6.19
  -1   5  11   28.44    9.16
   1  -5 -10  200.78   19.39
   1  -5 -10  262.26   17.37
   1  -5 -10  275.23   16.50
  -1   5  10  205.18   21.62
  -1   5  10  262.31   19.70
   1  -5 -10  234.24   16.21
  -1   5  10  238.61   16.90
   1  -5  -9    3.45    5.53
   1  -5  -9   -7.40    6.96
   1  -5  -9   11.45    6.02
  -1   5   9   15.06    7.35
   1  -5  -9   -2.91    5.92
  -1   5   9    1.87   11.29
   1  -5  -9    6.30    5.46
   1  -5  -8  756.64   44.24
   1  -5  -8  693.18   39.51
  -1   5   8  735.60   40.87
   1  -5  -8  722.89   38.97
  -1   5   8  623.12   45.88
  -1   5   8  694.97   41.64
   1  -5  -8  707.81   39.61
   1  -5  -8  724.67   38.89
   1  -5  -7    1.38    5.75
   1  -5  -7   -1.19    5.70
  -1   5   7   10.00    8.37
   1  -5  -7    5.51    6.39
   1  -5  -7    2.17    6.14
  -1   5   7   17.45   10.08
   1  -5  -7    5.62    5.66
  -1   5   7   -5.64   11.28
   1  -5  -6  556.00   31.21
   1  -5  -6  543.10   40.02
   1  -5  -6  544.73   41.84
   1  -5  -6  552.74   31.58
   1  -5  -6  562.39   31.15
   1  -5  -6  566.59   32.96
   1  -5  -6  582.08   35.85
   1  -5  -6  545.26   32.12
   1  -5  -5  156.72   11.39
   1  -5  -5  133.08   12.02
   1  -5  -5  140.44   13.41
   1  -5  -5  139.57   11.54
   1  -5  -5  141.96   11.07
   1  -5  -5  102.60   19.14
   1  -5  -5  180.45   22.82
   1  -5  -4 1722.54   85.34
   1  -5  -4 1629.49   84.62
   1  -5  -4 1694.81   86.91
  -1   5   3  972.90   50.87
   1  -5  -3  972.62   54.09
   1  -5  -3  974.65   50.40
   1  -5  -3  928.72   49.63
   1  -5  -3  992.81   52.60
  -1   5   2 1710.84   89.20
   1  -5  -2 1812.07   89.64
   1  -5  -2 1837.10   93.19
   1  -5  -2 1773.85   88.67
   1  -5  -2 1802.10   91.73
   1  -5  -1  489.99   29.36
   1  -5  -1  466.27   25.26
   1  -5  -1  440.73   28.73
   1  -5   0  424.31   23.34
   1  -5   0  434.52   27.48
   1  -5   1 1101.88   53.93
   1  -5   1 1029.20   57.03
   1  -5   1 1038.31   53.38
   1  -5   1  973.59   53.35
   1  -5   1 1051.76   54.60
   1  -5   2  616.72   34.07
   1  -5   2  550.35   36.80
   1  -5   2  595.53   34.19
   1  -5   2  627.47   34.58
   1  -5   3  603.66   34.54
   1  -5   3  595.78   33.49
   1  -5   3  614.40   45.45
   1  -5   3  583.01   35.84
   1  -5   3  566.53   45.80
   1  -5   3  602.93   34.59
   1  -5   3  617.79   34.39
   1  -5   4  692.13   40.28
   1  -5   4  758.74   39.76
   1  -5   4  656.88   40.41
   1  -5   4  699.58   40.44
  -1   5  -4  647.99   43.25
  -1   5  -4  777.61   40.77
   1  -5   5 1107.16   58.79
   1  -5   5 1043.27   57.48
   1  -5   5 1079.70   57.30
   1  -5   5 1112.73   59.34
   1  -5   5 1063.97   58.92
  -1   5  -5 1130.61   58.98
  -1   5  -5  962.26   62.26
   1  -5   6   94.81   12.74
  -1   5  -6   81.24   12.49
   1  -5   6   82.99   12.64
   1  -5   6   87.64   10.55
   1  -5   7  207.57   17.01
   1  -5   7  226.73   19.23
   1  -5   7  240.96   19.17
   1  -5   7  235.27   19.70
   1  -5   7  215.84   17.59
  -1   5  -7  264.01   19.99
   1  -5   8   10.38    6.01
   1  -5   8    9.48    8.25
   1  -5   8    1.89    8.91
   1  -5   8    1.10    8.48
   1  -5   8    9.81    6.16
  -1   5  -8    3.58    7.76
   1  -5   9  108.06   11.78
   1  -5   9  106.67    9.95
   1  -5   9   96.36   11.83
   1  -5  10    2.27    5.14
  -1   5 -10    5.37    2.90
   1  -5  10    2.92    4.57
   1  -5  10    5.29    4.57
   1  -4 -14  108.64    6.69
   1  -4 -13  146.77    9.81
  -1   4  13  122.56   10.63
   1  -4 -12  208.27   13.07
   1  -4 -12  213.21   14.10
   1  -4 -12  179.44   12.64
  -1   4  12  192.31   15.35
   1  -4 -11  124.60   13.48
  -1   4  11  120.07   13.03
   1  -4 -10  629.70   35.55
   1  -4 -10  620.06   34.36
   1  -4 -10  665.16   34.67
   1  -4 -10  529.93   38.48
   1  -4  -9   65.14   11.38
  -1   4   9   63.19   11.28
   1  -4  -9   65.11    7.91
   1  -4  -9   56.54    8.00
  -1   4   9   59.34   12.93
  -1   4   9   65.61    8.88
   1  -4  -9   63.83    8.97
   1  -4  -8  506.20   29.77
   1  -4  -8  500.40   28.92
   1  -4  -8  471.06   33.69
   1  -4  -8  501.93   28.96
  -1   4   8  535.40   30.71
  -1   4   8  475.49   35.56
  -1   4   8  572.84   32.46
   1  -4  -7  210.44   17.57
   1  -4  -7  183.01   13.40
   1  -4  -7  191.75   13.68
   1  -4  -7  194.62   14.19
  -1   4   7  151.74   18.82
  -1   4   7  173.32   15.77
   1  -4  -6  823.93   44.19
   1  -4  -6  816.30   44.12
   1  -4  -6  872.80   45.10
   1  -4  -5    5.41    5.64
   1  -4  -5   -3.20    7.07
   1  -4  -5    2.73    5.24
   1  -4  -5   -0.47    5.11
   1  -4  -5    3.38   11.88
   1  -4  -5  -14.71   13.94
   1  -4  -5    3.20    5.94
   1  -4  -4 3410.81  165.60
   1  -4  -4 3069.46  163.54
   1  -4  -4 3122.19  158.55
   1  -4  -4 3099.54  156.41
   1  -4  -3  125.58   18.99
   1  -4  -3  130.71   18.81
   1  -4  -3   96.74   11.38
   1  -4  -3  121.67   12.15
   1  -4  -2 2887.11  142.72
   1  -4  -2 2708.59  141.19
   1  -4  -2 2673.44  135.45
   1  -4  -2 2621.69  133.84
   1  -4  -1  440.66   33.46
   1  -4  -1  444.97   26.25
   1  -4  -1  414.99   32.76
   1  -4  -1  437.17   26.46
   1  -4   0 1245.30   63.30
   1  -4   0 1200.63   71.47
   1  -4   0 1185.13   61.59
   1  -4   0 1215.39   63.81
   1  -4   0 1229.31   70.87
   1  -4   1  304.49   18.95
   1  -4   1  328.61   30.45
   1  -4   1  344.66   30.06
   1  -4   1  300.29   21.30
   1  -4   2 1639.73   82.39
   1  -4   2 1711.39   94.80
   1  -4   2 1708.47   82.63
   1  -4   2 1621.02   82.33
   1  -4   2 1608.57   92.64
   1  -4   2 1483.59   83.76
   1  -4   3  682.10   35.51
   1  -4   3  690.59   36.31
   1  -4   3  562.37   45.97
   1  -4   3  656.34   36.69
   1  -4   3  659.43   36.65
   1  -4   3  631.09   45.65
   1  -4   3  616.30   37.19
   1  -4   4  381.64   24.99
   1  -4   4  407.51   25.06
  -1   4  -4  360.05   26.44
  -1   4  -4  421.60   24.51
   1  -4   4  406.11   23.47
   1  -4   4  363.19   23.83
  -1   4  -5  143.55   16.82
   1  -4   5  161.41   15.46
   1  -4   5  180.70   15.84
  -1   4  -5  152.66   14.57
   1  -4   5  170.79   13.10
   1  -4   5  166.54   13.23
   1  -4   5  209.52   15.17
   1  -4   6    9.01    9.16
   1  -4   6   10.74    9.12
   1  -4   6   16.16    6.94
  -1   4  -6   28.86   12.24
   1  -4   6   22.86   10.31
  -1   4  -6   21.71    9.22
  -1   4  -7  421.15   27.39
   1  -4   7  399.19   25.23
   1  -4   7  351.52   27.78
   1  -4   7  366.45   27.47
   1  -4   7  380.82   24.40
   1  -4   8   31.49   10.46
   1  -4   8   66.56   12.65
   1  -4   8   55.45    8.11
   1  -4   8   59.13   12.54
  -1   4  -8   39.35   10.62
   1  -4   9  127.05   14.60
  -1   4  -9  114.51   11.93
   1  -4   9   93.18   12.56
   1  -4   9  115.56   13.94
   1  -4  10    1.85    7.89
   1  -4  10   -2.21    5.30
   1  -4  10   -5.32    7.42
  -1   4 -10    4.25    4.75
   1  -4  11   65.58    8.44
   1  -4  11   89.68    7.24
   1  -4  11   69.48    8.32
   1  -4  11   89.51    7.63
   1  -3 -14   30.95    3.30
  -1   3  13  154.03   10.17
  -1   3  13  126.02   10.76
   1  -3 -13  138.34   10.07
  -1   3  12  134.56   12.52
   1  -3 -12  123.48   10.86
   1  -3 -12  124.60    9.57
   1  -3 -12  131.13    9.63
   1  -3 -11  126.29   14.23
  -1   3  11  125.43   13.43
   1  -3 -10  240.21   17.05
   1  -3 -10  226.64   15.59
  -1   3  10  228.16   17.22
   1  -3 -10  200.80   19.29
   1  -3 -10  218.71   15.45
  -1   3   9  244.34   17.84
   1  -3  -9  247.98   21.62
  -1   3   9  248.09   18.56
   1  -3  -9  253.74   17.19
   1  -3  -9  309.77   19.04
  -1   3   9  260.42   20.37
  -1   3   9  213.89   22.13
   1  -3  -9  289.80   17.61
  -1   3   8  416.11   26.32
  -1   3   8  421.21   25.71
   1  -3  -8  453.30   26.50
   1  -3  -8  469.05   25.72
  -1   3   8  419.38   26.36
   1  -3  -8  468.60   30.38
  -1   3   8  429.01   31.38
  -1   3   8  410.84   27.75
   1  -3  -8  472.21   25.79
  -1   3   7   39.11    9.42
   1  -3  -7   34.79    6.72
  -1   3   7   27.66    6.99
  -1   3   7   31.66   10.36
   1  -3  -7   35.57    8.70
  -1   3   7   32.78    8.64
   1  -3  -7   29.73    6.49
   1  -3  -7   38.28    6.29
   1  -3  -6 1047.43   54.11
   1  -3  -6  999.25   53.40
  -1   3   6 1082.06   55.54
   1  -3  -6 1003.20   57.28
  -1   3   6 1024.11   54.09
   1  -3  -6 1055.85   53.64
   1  -3  -5  125.42   11.99
   1  -3  -5  125.00   16.50
   1  -3  -5  106.31   15.34
   1  -3  -4  313.38   26.69
   1  -3  -4  362.47   26.87
   1  -3  -4  371.13   23.32
   1  -3  -3   32.02    6.87
   1  -3  -2   26.20    6.47
   1  -3  -1   57.70    7.07
   1  -3   0 1428.27   72.84
   1  -3   1  432.50   23.70
   1  -3   2  602.18   40.37
   1  -3   2  620.47   32.76
   1  -3   2  591.53   40.96
   1  -3   3 1024.41   53.42
   1  -3   3  993.81   53.34
   1  -3   3  953.33   59.32
   1  -3   3 1060.19   52.60
   1  -3   3  951.76   60.58
   1  -3   4    5.54   10.33
   1  -3   4   19.12   10.63
   1  -3   4    8.01    7.69
   1  -3   4    8.69    7.74
   1  -3   4   10.21    7.06
   1  -3   4    6.46    4.83
   1  -3   5  381.54   25.84
   1  -3   5  402.47   25.95
   1  -3   5  383.19   22.71
   1  -3   5  379.35   22.80
  -1   3  -5  383.10   23.73
   1  -3   5  402.54   23.78
  -1   3  -5  348.23   26.51
   1  -3   6    4.64    7.56
   1  -3   6    6.69    9.12
   1  -3   6    8.78    5.96
   1  -3   6    8.97    9.09
  -1   3  -6    4.94    7.49
  -1   3  -6   12.27   10.06
   1  -3   7  103.07   15.04
   1  -3   7   87.59   12.30
   1  -3   7  107.13   15.38
  -1   3  -7  132.51   13.54
   1  -3   7  110.43   10.72
   1  -3   7  107.69   11.30
  -1   3  -8   30.69   10.55
   1  -3   8    8.47   11.31
   1  -3   8   18.13   11.29
  -1   3  -9  163.04   15.37
   1  -3   9  197.10   16.75
   1  -3   9  190.82   19.44
   1  -3   9  166.61   18.22
  -1   3 -10   10.19    6.08
   1  -3  10    1.15    9.06
   1  -3  10   -1.12    8.80
   1  -3  10   -8.64    8.09
   1  -3  11  185.24   12.26
   1  -3  11  188.20   15.11
  -1   3 -11  152.95   11.27
   1  -3  11  161.44   14.30
   1  -3  12   31.37    5.38
   1  -3  12   16.70    5.35
  -1   3 -12   31.64    4.98
   1  -3  12   24.95    5.72
   1  -3  12   22.16    3.57
   1  -2 -13  100.39    8.13
  -1   2  13   83.06    8.39
  -1   2  13   99.30    8.59
  -1   2  12   78.17   10.07
   1  -2 -12   72.65    6.95
   1  -2 -12   65.40    6.71
  -1   2  12   78.82    9.95
  -1   2  12   67.54    8.38
   1  -2 -12   82.52    8.63
  -1   2  11   65.61   10.52
   1  -2 -11   57.76   10.68
   1  -2 -10  191.66   13.99
   1  -2 -10  193.94   15.49
   1  -2 -10  175.03   13.82
   1  -2 -10  190.68   18.64
  -1   2  10  203.07   16.26
  -1   2  10  189.40   15.23
   1  -2  -9  318.81   24.74
  -1   2   9  302.25   20.36
   1  -2  -9  295.77   18.91
   1  -2  -9  269.24   20.11
  -1   2   9  314.44   21.94
  -1   2   9  284.75   19.57
  -1   2   8  120.01   12.50
   1  -2  -8  128.85   15.06
  -1   2   8  115.72   11.59
   1  -2  -8  114.13   10.07
   1  -2  -8  113.47   11.10
  -1   2   8  101.45   14.13
  -1   2   8  115.40   11.32
   1  -2  -7    5.98    5.01
  -1   2   7    1.70    7.15
  -1   2   7   -0.76    7.63
   1  -2  -7    5.84    5.60
  -1   2   6  812.73   48.78
  -1   2   6  859.76   45.86
   1  -2  -6  840.08   44.65
  -1   2   6  825.50   44.74
   1  -2  -6  921.93   48.88
   1  -2  -5  199.45   16.24
   1  -2  -5  179.16   16.54
   1  -2  -5  158.60   15.67
  -1   2   5  216.24   15.12
  -1   2   5  183.62   17.37
   1  -2  -4 1197.84   63.32
   1  -2  -3 1590.32   81.27
   1  -2  -2  996.62   51.82
   1  -2  -1 2764.77  136.51
   1  -2   0 3377.88  165.93
   1  -2   1 2690.66  132.77
   1  -2   2  317.77   17.97
   1  -2   3  823.19   42.80
  -1   2  -3  832.96   44.37
   1  -2   4   48.13   11.64
   1  -2   4   51.14   10.90
  -1   2  -4   65.76   10.35
   1  -2   4   51.23    8.32
   1  -2   5 1155.08   60.66
   1  -2   5 1228.58   61.61
   1  -2   6   80.90    8.58
   1  -2   6   74.22   10.09
  -1   2  -6   65.56    9.72
   1  -2   7  527.58   35.71
   1  -2   7  514.31   35.51
  -1   2  -7  568.00   33.20
   1  -2   7  562.55   31.74
   1  -2   7  525.31   32.23
   1  -2   8    7.06   10.59
   1  -2   8   -3.66    9.39
   1  -2   8    9.83   11.75
  -1   2  -8   -1.97    8.81
  -1   2  -9  417.80   25.99
   1  -2   9  361.53   26.02
   1  -2  10   31.96   11.61
   1  -2  10   13.48    8.43
   1  -2  10   10.39   10.30
   1  -2  11  276.69   16.95
  -1   2 -11  265.85   16.98
   1  -2  11  242.11   19.59
   1  -2  11  235.21   19.88
   1  -2  12   13.36    6.07
  -1   2 -12    2.58    3.63
  -1   2 -12   15.86    5.54
   1  -2  12   10.61    6.25
   1  -2  12    1.39    6.13
   1  -2  13  160.61   10.12
  -1   2 -13  160.37   10.01
   1  -2  13  160.25    9.81
   1  -1 -13   45.55    5.83
  -1   1  13   48.92    5.68
   1  -1 -12   76.06    8.41
  -1   1  12   78.28    9.08
  -1   1  12   69.17    9.58
  -1   1  12   87.49   10.23
  -1   1  11  154.74   14.49
   1  -1 -11  158.09   16.14
   1  -1 -10   56.03    7.70
   1  -1 -10   67.94    9.54
  -1   1  10   64.28   10.75
  -1   1  10   55.06   10.74
   1  -1 -10   46.47   11.46
  -1   1   9   55.96   10.85
  -1   1   9   67.48   11.24
   1  -1  -9   63.61    8.04
   1  -1  -9   46.72    8.90
   1  -1  -9   60.12   12.36
  -1   1   9   69.83   10.65
  -1   1   9   58.11   10.81
  -1   1   8  791.92   46.03
  -1   1   8  769.53   45.87
   1  -1  -8  831.16   42.93
  -1   1   8  826.84   45.24
  -1   1   8  770.95   43.58
   1  -1  -8  802.53   49.08
   1  -1  -7    3.89    4.56
  -1   1   7    0.90    8.11
  -1   1   7    5.98    7.25
  -1   1   7    0.90    8.22
  -1   1   6 1089.76   55.88
  -1   1   6 1046.59   58.39
   1  -1  -6 1146.61   59.91
  -1   1   6 1003.80   56.70
  -1   1   6 1036.08   56.83
  -1   1   5   88.09   11.73
  -1   1   5   78.87    9.73
   1  -1  -5   92.11   11.90
  -1   1   4 1642.68   81.07
  -1   1   4 1528.80   77.29
   1  -1  -4 1639.77   81.63
   1  -1  -3   26.77    7.24
  -1   1   3    8.41    7.37
   1  -1  -2 9999.00  486.92
   1  -1  -1  631.96   33.00
   1  -1   0 1652.35   81.40
   1  -1   1 1770.57   87.11
  -1   1  -2  866.77   44.07
  -1   1  -3  912.92   47.64
   1  -1   4  901.77   43.65
   1  -1   4  787.76   44.21
  -1   1  -4  813.85   45.78
  -1   1  -4  848.17   41.95
   1  -1   4  820.71   44.50
   1  -1   5  249.70   16.89
  -1   1  -5  286.25   21.55
   1  -1   6 1027.18   54.04
  -1   1  -6 1011.76   55.01
   1  -1   6 1048.37   54.75
   1  -1   6 1057.05   53.60
  -1   1  -7  449.85   29.11
   1  -1   7  499.36   27.80
   1  -1   7  478.26   28.99
   1  -1   8   27.68    8.86
  -1   1  -8   18.52    7.82
   1  -1   9  463.13   29.89
  -1   1  -9  524.87   34.70
   1  -1   9  497.19   34.15
   1  -1   9  465.30   33.69
  -1   1  -9  464.26   29.32
   1  -1  10   31.13    9.75
  -1   1 -10   52.24    8.55
   1  -1  11  228.70   19.04
   1  -1  11  192.14   18.67
  -1   1 -11  220.29   15.26
  -1   1 -12    0.93    4.53
   1  -1  12    5.64    6.65
   1  -1  12    0.83    6.99
   1  -1  12   -2.24    6.61
  -1   1 -12   -0.63    5.38
   1  -1  13  140.01    9.69
   1  -1  13  138.17   10.24
  -1   1 -13  140.60    9.99
  -1   0  13   58.95    6.29
   1   0 -13   63.74    5.87
  -1   0  12  171.54   12.75
   1   0 -12  147.44   11.99
  -1   0  12  176.45   13.28
  -1   0  11   68.82    9.92
   1   0 -11   51.58   10.34
   1   0 -11   34.93    7.56
  -1   0  11   49.59    9.85
  -1   0  10  516.03   34.18
  -1   0  10  550.66   34.63
   1   0 -10  589.59   39.00
  -1   0  10  618.74   33.83
   1   0 -10  576.94   33.38
  -1   0  10  521.43   34.05
   1   0  -9   67.80    8.26
  -1   0   9   79.24   13.18
  -1   0   9   90.96   13.03
  -1   0   9   69.71   11.37
   1   0  -9   59.27   13.42
  -1   0   9   90.91   12.12
  -1   0   8 1356.43   75.04
  -1   0   8 1439.79   72.90
  -1   0   8 1363.03   76.83
  -1   0   8 1382.26   76.90
   1   0  -8 1577.19   81.47
   1   0  -8 1459.64   73.14
   1   0  -7    3.65    4.96
  -1   0   7    7.64    7.63
   1   0  -7    3.15    9.29
  -1   0   7   13.19    9.27
  -1   0   7   -3.01    8.81
  -1   0   7    0.50    5.15
  -1   0   6 1185.65   64.28
  -1   0   6 1236.26   63.63
  -1   0   6 1194.26   63.67
  -1   0   6 1137.27   60.09
  -1   0   6 1209.94   61.76
  -1   0   5   29.48    8.94
  -1   0   5   15.84    8.09
  -1   0   5   15.09    6.90
  -1   0   5   23.35    8.68
   1   0  -4 2112.10  109.92
  -1   0   4 2161.57  108.00
  -1   0   3  242.66   13.80
   1   0  -3  287.87   18.17
  -1   0   3  268.13   16.40
  -1   0   2 1926.00   96.63
   1   0  -2 2056.98   98.56
  -1   0   2 2006.67   98.02
  -1   0   1  233.66   12.75
   1   0  -1  228.04   13.49
  -1   0   1  255.18   13.74
  -1   0   0 1877.58   91.24
  -1   0   0 1893.19   91.18
   1   0   0 1800.57   91.28
  -1   0   0 1840.71   91.14
  -1   0   0 1904.13   91.33
  -1   0  -1   14.50    2.64
  -1   0  -2  403.64   20.70
  -1   0  -3   35.26    3.84
   1   0   3   36.88    3.33
   1   0   4  929.99   46.56
   1   0   4  958.74   45.66
  -1   0  -4  874.58   45.10
   1   0   5   38.52    7.39
   1   0   6   14.68    7.63
   1   0   6   15.05    6.01
  -1   0  -7  178.09   14.41
   1   0   7  192.14   13.74
   1   0   7  162.98   14.17
  -1   0  -8   83.09   10.61
   1   0   8   94.04   10.40
   1   0   8  105.03   11.71
  -1   0  -9  183.53   14.65
   1   0   9  167.02   15.36
  -1   0 -10   30.12    7.41
   1   0  11  194.08   18.58
   1   0  11  235.30   19.42
   1   0  12    4.95    7.41
   1   0  12    7.85    7.14
  -1   0 -12   -2.09    5.92
  -1   0 -12   -1.64    4.80
   1   0  12   -0.90    7.41
  -1   0 -13  143.41   10.65
  -1   0 -13  190.39   12.41
   1   0  13  187.16   12.47
  -1   0 -13  169.48   10.88
   1   0  13  176.58   11.43
   1   0  14   14.35    3.88
  -1   0 -14    5.87    2.99
  -1  -1  13  185.38   10.89
  -1  -1  13  197.29   11.21
   1   1 -13  163.83   10.40
  -1  -1  12   68.85    8.38
  -1  -1  12   78.81    8.68
   1   1 -12   66.02    7.38
   1   1 -11  145.72   12.31
  -1  -1  11  149.15   12.93
  -1  -1  11  119.41   12.35
  -1  -1  11  128.25   12.84
  -1  -1  10  359.21   24.74
  -1  -1  10  414.86   24.43
   1   1 -10  396.01   29.64
  -1  -1  10  341.92   25.15
  -1  -1  10  312.71   25.01
  -1  -1   9  224.56   16.07
  -1  -1   9  228.34   19.00
   1   1  -9  216.73   22.66
  -1  -1   9  224.67   20.26
  -1  -1   9  228.48   20.12
  -1  -1   8  334.69   24.03
  -1  -1   8  348.94   26.32
  -1  -1   8  316.01   25.99
  -1  -1   8  388.23   22.26
   1   1  -8  351.37   21.73
   1   1  -7  399.72   23.62
  -1  -1   7  387.43   25.08
  -1  -1   7  372.89   27.00
  -1  -1   7  404.46   27.65
  -1  -1   6  782.24   40.54
  -1  -1   6  701.52   38.92
  -1  -1   6  697.45   42.05
  -1  -1   6  766.18   42.59
  -1  -1   5    2.04    6.67
  -1  -1   5    3.55    8.20
  -1  -1   5   -2.24    5.64
  -1  -1   5    0.71    8.14
   1   1  -4 3355.67  171.14
  -1  -1   4 3488.77  167.51
  -1  -1   4 3291.69  168.35
  -1  -1   4 3431.77  168.51
  -1  -1   3   30.96    3.49
  -1  -1   3   38.31    3.80
   1   1  -3   31.40    7.92
  -1  -1   3   33.74    5.19
  -1  -1   2  801.39   39.33
  -1  -1   2  718.14   40.44
  -1  -1   2  780.60   39.09
  -1  -1   1  291.92   16.44
  -1  -1   1  297.78   16.23
  -1  -1   1  281.44   17.21
  -1  -1   0   59.28    6.01
  -1  -1   0   56.27    6.40
  -1  -1   0   58.40    6.10
  -1  -1  -1   37.44    2.82
  -1  -1  -1   26.20    6.26
  -1  -1  -1   34.85    5.54
  -1  -1  -1   39.87    5.26
  -1  -1  -2  346.64   20.00
  -1  -1  -2  351.03   20.28
  -1  -1  -2  359.06   18.45
  -1  -1  -2  377.29   19.91
  -1  -1  -3  507.35   27.56
  -1  -1  -3  538.44   27.92
  -1  -1  -3  548.85   27.59
  -1  -1  -3  505.46   28.03
  -1  -1  -4  242.69   13.31
  -1  -1  -4  239.67   13.52
  -1  -1  -4  239.47   14.94
  -1  -1  -4  220.02   14.05
  -1  -1  -5  819.06   44.95
   1   1   5  810.68   43.66
   1   1   5  894.40   44.40
  -1  -1  -6    3.79    7.00
   1   1   6   -3.31    6.58
   1   1   6    6.47    6.57
   1   1   6    7.67    6.10
  -1  -1  -7  550.98   30.23
  -1  -1  -7  510.29   32.01
   1   1   7  536.01   30.13
   1   1   7  507.68   29.81
   1   1   8   -0.68    6.99
   1   1   8    3.42    7.23
  -1  -1  -8    0.69    6.37
   1   1   9  425.07   26.01
   1   1   9  394.04   25.59
  -1  -1  -9  417.23   25.39
   1   1  10    8.60    9.88
  -1  -1 -10   17.82    6.84
   1   1  10   14.78   10.57
  -1  -1 -11  280.88   18.97
  -1  -1 -11  255.95   17.50
   1   1  11  206.27   19.90
   1   1  11  269.08   21.16
   1   1  12    6.86    6.47
  -1  -1 -12    8.26    5.25
   1   1  12   11.58    7.48
  -1  -1 -12   15.18    6.31
  -1  -1 -13  255.15   15.61
   1   1  13  277.44   16.81
  -1  -1 -13  265.15   16.74
  -1  -1 -13  247.26   15.63
   1   1  14   47.41    5.45
  -1  -1 -14   43.25    4.99
  -1  -2  12   50.62    6.33
   1   2 -12   44.84    5.64
  -1  -2  12   32.34    6.27
  -1  -2  11   63.81    9.04
  -1  -2  11   63.36    9.11
   1   2 -11   61.98    8.01
  -1  -2  11   61.53    6.99
  -1  -2  11   67.94    8.97
  -1  -2  10  113.84   13.81
  -1  -2  10  103.89   13.50
  -1  -2  10  134.63   11.27
   1   2 -10  143.11   17.09
  -1  -2   9   78.22    9.24
   1   2  -9   25.17   11.89
  -1  -2   8   50.02    8.28
  -1  -2   8   45.24   12.12
  -1  -2   8   42.97   10.35
  -1  -2   8   14.25   10.47
  -1  -2   7    2.63    7.66
  -1  -2   7    3.54    9.28
  -1  -2   7    3.58    7.33
  -1  -2   7    1.41    5.94
  -1  -2   7   -3.62    9.49
  -1  -2   7    2.08    6.12
  -1  -2   6  631.63   36.44
  -1  -2   6  696.34   39.67
  -1  -2   6  700.22   39.65
  -1  -2   6  695.74   36.60
  -1  -2   6  644.31   36.46
  -1  -2   6  633.15   36.47
  -1  -2   6  655.05   37.42
   1   2  -6  723.55   44.90
   1   2  -5    2.76   10.17
  -1  -2   5    5.42    4.81
  -1  -2   5    2.31    5.78
  -1  -2   5    8.72    8.00
  -1  -2   5    5.19    6.57
  -1  -2   5   -2.37    6.13
  -1  -2   5   -3.92    7.97
  -1  -2   4  435.93   23.90
  -1  -2   4  433.84   24.05
  -1  -2   4  497.02   26.11
  -1  -2   4  475.30   25.42
  -1  -2   4  495.02   27.46
  -1  -2   4  499.92   27.58
  -1  -2   3   76.76    7.14
  -1  -2   3   60.08    6.55
  -1  -2   3   79.85    8.83
  -1  -2   3   60.24    7.20
  -1  -2   3   63.99    8.52
  -1  -2   3   58.49    7.44
  -1  -2   2  501.26   28.81
  -1  -2   2  527.15   28.49
  -1  -2   2  507.14   28.95
  -1  -2   1  340.88   21.06
  -1  -2   1  310.16   20.64
  -1  -2   1  296.50   21.33
  -1  -2   0  533.13   30.46
  -1  -2   0  485.68   30.75
  -1  -2   0  535.04   32.08
  -1  -2  -1  671.40   36.88
  -1  -2  -1  615.80   37.16
  -1  -2  -1  622.29   32.22
  -1  -2  -1  625.25   35.40
  -1  -2  -2 1995.64  102.29
  -1  -2  -2 2160.95  103.81
  -1  -2  -2 2109.96  102.91
  -1  -2  -2 1969.98   99.72
  -1  -2  -3  212.79   15.66
  -1  -2  -3  221.14   13.20
  -1  -2  -3  219.72   15.40
  -1  -2  -3  213.00   15.95
  -1  -2  -4   11.53    6.18
  -1  -2  -4   20.28    5.63
  -1  -2  -4   25.27    5.21
  -1  -2  -5  424.55   25.51
  -1  -2  -5  441.47   24.97
  -1  -2  -5  476.91   24.80
   1   2   6  462.83   26.24
  -1  -2  -6  442.59   26.96
   1   2   6  461.05   26.63
   1   2   6  476.27   28.06
  -1  -2  -7 1321.99   66.54
   1   2   7 1320.54   67.20
   1   2   7 1256.31   68.52
   1   2   7 1334.86   66.87
  -1  -2  -7 1228.86   68.37
  -1  -2  -8  129.10   11.43
  -1  -2  -8  138.21   11.30
   1   2   8  155.42   12.94
   1   2   8  144.63   12.27
  -1  -2  -8  124.76   12.68
  -1  -2  -9  891.75   44.60
   1   2   9  776.08   44.71
  -1  -2  -9  828.04   44.77
   1   2   9  760.65   44.21
  -1  -2 -10   -0.82    6.40
   1   2  10    3.30    7.60
  -1  -2 -10    5.09    6.09
  -1  -2 -11  979.35   51.39
   1   2  11 1017.19   51.93
   1   2  11  896.54   53.66
   1   2  11  885.02   53.59
  -1  -2 -11  970.40   52.04
   1   2  12   -0.64    7.62
  -1  -2 -12    3.70    5.23
  -1  -2 -12    9.55    6.32
   1   2  13  205.24   14.37
  -1  -2 -13  211.67   14.68
  -1  -2 -13  217.61   13.76
  -1  -2 -13  211.77   13.58
  -1  -2 -14   22.89    4.40
  -1  -2 -14   25.66    3.57
  -1  -2 -14   19.93    3.45
  -1  -3  12   88.01    6.98
  -1  -3  11   21.71    5.93
  -1  -3  11   18.67    5.84
  -1  -3  11   21.68    4.89
  -1  -3  11   19.60    7.05
   1   3 -11   24.79    5.47
  -1  -3  11   14.34    6.27
  -1  -3  10  108.23   12.40
  -1  -3  10  100.63    9.81
  -1  -3  10  114.66   11.06
  -1  -3  10  109.50   12.20
  -1  -3   9    8.35    9.15
  -1  -3   9    3.74    9.30
  -1  -3   8  844.55   46.12
  -1  -3   8  848.42   45.80
  -1  -3   8  808.80   45.76
  -1  -3   7   30.44    7.74
  -1  -3   7   36.81   11.97
  -1  -3   7   40.66   11.42
  -1  -3   7   53.89    9.83
  -1  -3   7   40.32    7.77
  -1  -3   6 1184.26   65.91
   1   3  -6 1280.63   74.50
  -1  -3   6 1303.16   65.08
  -1  -3   6 1225.02   65.99
  -1  -3   6 1275.13   65.76
  -1  -3   6 1285.42   66.19
  -1  -3   6 1324.58   69.23
  -1  -3   6 1208.26   68.30
  -1  -3   5  114.65   10.82
  -1  -3   5  115.12    9.79
  -1  -3   5  109.47    9.13
  -1  -3   5  113.67   10.92
  -1  -3   5  109.15   12.34
  -1  -3   5  104.46   12.51
  -1  -3   5  110.44   10.60
   1   3  -5  110.57   15.45
   1   3  -4  923.80   50.03
  -1  -3   4  828.34   43.88
  -1  -3   4  846.30   44.31
  -1  -3   4  833.87   44.77
  -1  -3   4  824.88   44.04
  -1  -3   4  798.88   44.05
  -1  -3   4  839.05   45.83
  -1  -3   4  873.16   45.90
  -1  -3   3  225.64   17.30
  -1  -3   3  222.17   15.18
  -1  -3   3  255.10   16.53
  -1  -3   3  223.35   15.98
  -1  -3   3  241.67   16.56
  -1  -3   2  532.15   33.15
  -1  -3   2  499.92   31.71
  -1  -3   2  501.31   28.86
  -1  -3   2  533.07   28.92
  -1  -3   2  529.56   28.29
  -1  -3   1    6.21    5.54
  -1  -3   1   14.92   11.69
  -1  -3   1    1.10   10.34
  -1  -3   0 1804.15   92.15
  -1  -3   0 1792.80   95.61
  -1  -3   0 1712.99   94.15
  -1  -3  -1  590.71   35.76
  -1  -3  -1  597.88   37.81
  -1  -3  -1  624.65   38.66
  -1  -3  -2  359.99   21.21
  -1  -3  -2  378.58   25.09
  -1  -3  -2  379.72   26.31
  -1  -3  -2  431.27   27.77
  -1  -3  -3  618.33   35.09
  -1  -3  -3  588.46   35.85
  -1  -3  -3  563.40   31.45
  -1  -3  -4  713.14   38.61
  -1  -3  -4  679.57   39.20
  -1  -3  -4  639.34   36.02
  -1  -3  -5 1126.48   58.57
  -1  -3  -5 1075.90   59.20
  -1  -3  -5 1102.09   57.64
  -1  -3  -6  403.20   23.77
  -1  -3  -6  390.05   24.10
  -1  -3  -6  409.54   24.46
  -1  -3  -7  467.36   26.80
   1   3   7  474.04   27.83
  -1  -3  -7  461.00   26.23
   1   3   7  483.41   27.37
  -1  -3  -7  454.85   28.08
  -1  -3  -8  358.33   22.04
   1   3   8  355.20   22.18
   1   3   8  380.65   23.18
  -1  -3  -8  358.55   21.58
   1   3   8  342.36   21.32
  -1  -3  -9  755.01   40.54
  -1  -3  -9  785.07   40.39
  -1  -3  -9  779.83   41.11
   1   3   9  745.14   41.62
  -1  -3  -9  700.79   40.75
   1   3   9  711.12   40.07
   1   3   9  697.04   40.58
   1   3  10  184.68   15.44
  -1  -3 -10  164.97   13.03
   1   3  10  170.83   13.96
  -1  -3 -10  161.01   13.46
  -1  -3 -10  159.62   13.91
   1   3  11  325.70   21.89
   1   3  11  328.88   22.66
  -1  -3 -11  340.17   22.40
  -1  -3 -11  361.83   21.81
  -1  -3 -12    8.65    6.05
   1   3  12   11.86    7.06
  -1  -3 -12    3.63    5.62
  -1  -3 -12   12.36    5.59
  -1  -3 -13  394.73   23.58
  -1  -3 -13  409.16   22.99
   1   3  13  378.91   23.05
  -1  -3 -13  437.23   23.11
  -1  -3 -14    6.01    3.24
  -1  -3 -14    2.11    2.84
  -1  -3 -14   -0.36    3.56
   1   3  14    1.86    3.32
  -1  -4  11   99.01    7.00
   1   4 -11   84.98    6.86
  -1  -4  11  101.86    7.99
  -1  -4  10  270.67   19.14
  -1  -4  10  276.69   18.79
  -1  -4  10  265.81   17.08
  -1  -4  10  298.88   17.46
  -1  -4   9  110.41   10.57
  -1  -4   9   95.94   10.43
  -1  -4   9   87.81   12.89
  -1  -4   9  106.38   12.91
  -1  -4   8  673.49   35.88
  -1  -4   8  562.97   38.33
  -1  -4   8  575.53   37.91
  -1  -4   7  146.13   13.30
   1   4  -7  150.76   23.06
  -1  -4   7  151.71   14.16
  -1  -4   7  132.80   12.93
  -1  -4   6  973.87   56.14
  -1  -4   6  939.06   53.76
  -1  -4   6 1084.50   56.52
  -1  -4   6 1008.94   53.18
  -1  -4   6  984.94   52.67
   1   4  -6 1105.98   63.64
  -1  -4   6  956.88   54.27
  -1  -4   5   77.99   11.68
  -1  -4   5   85.60    9.69
  -1  -4   5   79.80    9.74
  -1  -4   5   89.54    9.44
  -1  -4   5   89.48    8.59
  -1  -4   5   80.80    9.13
   1   4  -5   96.25   15.66
  -1  -4   5   78.51   10.47
  -1  -4   5   76.71   11.44
   1   4  -4  625.10   39.98
  -1  -4   4  623.04   34.97
  -1  -4   4  627.29   33.54
  -1  -4   4  609.59   33.70
  -1  -4   4  626.96   35.89
  -1  -4   4  599.43   35.46
  -1  -4   4  604.24   34.41
  -1  -4   4  599.23   33.95
  -1  -4   4  614.60   34.00
  -1  -4   3   21.93    5.09
  -1  -4   3   28.26    5.84
  -1  -4   3   33.25    8.54
  -1  -4   3   26.34    8.08
  -1  -4   3   30.77    7.73
  -1  -4   3   19.79    7.16
  -1  -4   3   24.64    7.48
  -1  -4   3   27.95    5.79
  -1  -4   3   23.97    5.97
  -1  -4   3   23.61    6.53
  -1  -4   3   20.01    4.63
  -1  -4   3   30.31    5.82
  -1  -4   2 1364.52   77.59
  -1  -4   2 1413.00   73.06
  -1  -4   2 1467.77   79.35
  -1  -4   2 1491.75   73.45
  -1  -4   2 1486.48   73.26
  -1  -4   2 1359.96   73.67
  -1  -4   2 1359.58   73.45
  -1  -4   2 1472.06   72.85
  -1  -4   1   53.39    7.67
  -1  -4   1   33.76    6.94
  -1  -4   1   54.36    8.23
  -1  -4   1   38.31    9.43
  -1  -4   1   56.80   15.00
  -1  -4   1   48.47   14.91
  -1  -4   0 1138.33   70.21
  -1  -4   0 1209.63   59.81
  -1  -4   0 1179.25   59.58
  -1  -4   0 1238.65   69.51
  -1  -4   0 1113.59   61.95
  -1  -4  -1   50.00   15.81
  -1  -4  -1   52.29   15.46
  -1  -4  -1   52.25    9.59
  -1  -4  -2  734.12   46.31
  -1  -4  -2  720.55   39.90
  -1  -4  -2  736.66   45.13
  -1  -4  -2  748.49   40.00
  -1  -4  -3  254.10   23.23
  -1  -4  -3  279.75   17.89
  -1  -4  -3  275.31   23.54
  -1  -4  -3  258.51   17.81
  -1  -4  -4 1120.49   62.09
  -1  -4  -4 1091.51   57.09
  -1  -4  -4 1075.94   60.82
  -1  -4  -4 1048.11   55.62
  -1  -4  -5  542.11   31.07
  -1  -4  -5  511.56   31.06
  -1  -4  -5  606.00   32.66
  -1  -4  -5  625.26   36.95
  -1  -4  -5  546.19   30.73
  -1  -4  -5  575.14   35.14
  -1  -4  -6  703.45   37.32
  -1  -4  -6  735.71   41.12
  -1  -4  -6  663.16   37.10
  -1  -4  -6  713.79   37.86
  -1  -4  -6  711.53   39.56
  -1  -4  -6  801.99   42.68
  -1  -4  -6  685.21   37.57
  -1  -4  -6  682.39   37.53
  -1  -4  -6  700.84   37.80
  -1  -4  -7  403.28   25.95
  -1  -4  -7  433.76   24.37
  -1  -4  -7  425.70   23.97
  -1  -4  -7  395.10   24.32
  -1  -4  -8   16.25    5.97
   1   4   8   14.87    8.38
   1   4   8    4.02    6.98
  -1  -4  -8   15.24    5.75
  -1  -4  -8   12.34    5.45
   1   4   8   19.35    9.28
  -1  -4  -9  666.15   35.43
   1   4   9  528.05   33.72
  -1  -4  -9  647.22   34.82
  -1  -4  -9  665.24   34.68
   1   4   9  621.10   36.34
  -1  -4 -10   10.39    7.19
   1   4  10    7.23    8.34
  -1  -4 -10   10.28    6.39
  -1  -4 -10   16.92    6.32
  -1  -4 -10   17.96    6.25
   1   4  10   13.98    7.03
  -1  -4 -10   16.28    6.87
   1   4  11  349.79   23.23
  -1  -4 -11  345.19   21.76
  -1  -4 -11  326.73   22.13
  -1  -4 -11  355.68   21.91
   1   4  12    7.99    7.14
  -1  -4 -12    3.40    5.62
  -1  -4 -12    3.63    5.15
  -1  -4 -12    3.53    5.79
  -1  -4 -13  109.76    9.29
  -1  -4 -13  103.48    8.59
  -1  -4 -13  107.95    8.75
  -1  -4 -14    9.83    3.15
  -1  -4 -14    0.66    3.43
  -1  -4 -14   -0.27    2.85
  -1  -5  10  128.31    8.96
   1   5 -10  113.05    8.36
  -1  -5  10  115.41    9.44
  -1  -5  10  130.17    9.79
  -1  -5  10  113.58    9.66
  -1  -5   9   48.53    8.69
  -1  -5   9   67.36    6.94
  -1  -5   9   76.94    8.14
  -1  -5   9   55.01    9.18
  -1  -5   8  166.00   16.12
  -1  -5   8  153.51   13.14
  -1  -5   8  160.27   13.31
  -1  -5   8  129.41   14.81
  -1  -5   8  171.61   13.12
  -1  -5   7   73.54   10.61
  -1  -5   7   68.20    9.58
  -1  -5   7   84.22   10.25
  -1  -5   7   72.92   12.45
  -1  -5   7   69.53   11.59
  -1  -5   6   38.77    7.22
  -1  -5   6   26.70    6.43
  -1  -5   6   32.75    7.94
   1   5  -6   39.64   14.83
  -1  -5   6   30.24    8.42
  -1  -5   5   32.06    6.56
  -1  -5   5   36.53   10.41
  -1  -5   5   53.58    9.34
  -1  -5   5   37.63    6.75
   1   5  -5   33.64   12.77
  -1  -5   5   21.87    8.93
  -1  -5   5   22.64    6.47
  -1  -5   5   27.28    7.78
  -1  -5   4  335.78   21.52
  -1  -5   4  358.98   22.00
  -1  -5   4  345.83   21.42
  -1  -5   4  329.36   23.00
   1   5  -4  346.61   28.02
  -1  -5   4  331.55   21.03
  -1  -5   4  373.41   23.13
  -1  -5   4  334.80   23.37
  -1  -5   3  229.62   15.63
  -1  -5   3  225.05   15.30
  -1  -5   3  235.70   15.56
  -1  -5   3  217.64   15.04
  -1  -5   3  235.39   16.92
  -1  -5   3  213.60   16.52
  -1  -5   3  207.19   15.01
  -1  -5   2  425.41   24.79
  -1  -5   2  388.70   25.83
  -1  -5   2  396.89   26.03
  -1  -5   2  432.10   25.16
  -1  -5   2  422.06   24.31
  -1  -5   2  430.97   24.08
  -1  -5   2  406.21   23.76
  -1  -5   2  374.66   24.91
  -1  -5   1    4.88    5.55
  -1  -5   1    3.62    9.29
  -1  -5   1    2.85    5.60
  -1  -5   1   -4.72    9.29
  -1  -5   1    7.35    4.88
  -1  -5   1   -1.49    4.25
  -1  -5   1    3.40    4.83
  -1  -5   1    4.07    8.05
  -1  -5   1    2.55    4.08
  -1  -5   0  121.97   22.06
  -1  -5   0  106.56   19.43
  -1  -5   0  118.86   10.16
  -1  -5   0  112.96   13.40
  -1  -5   0  135.36    9.84
  -1  -5   0  120.62    9.63
  -1  -5   0  123.09   10.05
  -1  -5  -1   39.43   13.98
  -1  -5  -1   47.89   16.25
  -1  -5  -1   39.59    6.11
  -1  -5  -1   42.87   10.01
  -1  -5  -1   40.47    6.00
  -1  -5  -2  181.59   21.16
  -1  -5  -2  238.23   24.54
  -1  -5  -2  183.28   11.96
  -1  -5  -2  191.77   15.31
  -1  -5  -2  178.37   11.70
  -1  -5  -3  301.05   20.77
  -1  -5  -3  332.18   21.28
  -1  -5  -3  318.11   27.88
  -1  -5  -3  284.89   26.21
  -1  -5  -4  360.85   21.51
  -1  -5  -4  365.08   29.93
  -1  -5  -4  362.35   28.69
  -1  -5  -4  353.37   23.65
  -1  -5  -4  349.36   22.38
  -1  -5  -5  218.60   16.40
  -1  -5  -5  237.99   17.20
  -1  -5  -5  234.26   15.83
  -1  -5  -5  198.54   13.97
  -1  -5  -5  212.59   14.26
  -1  -5  -5  238.53   16.61
  -1  -5  -5  189.28   14.86
  -1  -5  -5  214.82   14.04
  -1  -5  -6  257.06   18.42
  -1  -5  -6  225.44   15.52
  -1  -5  -6  229.13   15.84
  -1  -5  -6  249.58   15.71
  -1  -5  -6  243.54   17.14
  -1  -5  -6  209.83   16.98
  -1  -5  -6  238.06   16.59
  -1  -5  -6  265.53   16.79
  -1  -5  -7 1105.02   57.93
  -1  -5  -7 1136.41   58.55
  -1  -5  -7 1101.78   57.97
  -1  -5  -7 1125.97   58.64
  -1  -5  -8  158.15   12.54
  -1  -5  -8  141.36   13.52
  -1  -5  -8  150.07   11.77
  -1  -5  -8  156.99   12.19
  -1  -5  -8  133.24   11.99
  -1  -5  -9  654.73   35.55
   1   5   9  589.95   40.95
   1   5   9  645.42   37.55
  -1  -5  -9  608.62   34.80
  -1  -5  -9  627.34   35.38
  -1  -5  -9  613.01   34.70
  -1  -5 -10   -1.44    5.74
  -1  -5 -10   -1.48    6.06
  -1  -5 -10    2.03    5.24
  -1  -5 -10   -7.92    6.47
  -1  -5 -11  326.78   20.35
  -1  -5 -11  335.97   21.00
  -1  -5 -11  329.46   21.32
  -1  -5 -11  308.98   20.31
   1   5  11  310.13   22.16
  -1  -5 -12   38.43    6.72
   1   5  12   21.74    7.33
  -1  -5 -12   26.64    5.76
  -1  -5 -12   29.88    5.94
   1   5  13   37.10    7.11
  -1  -5 -13   64.46    6.42
  -1  -5 -13   63.78    6.57
  -1  -5 -13   62.65    6.21
  -1  -5 -13   46.21    5.78
  -1  -5 -14    3.38    3.08
  -1  -6   9   22.29    5.51
  -1  -6   9   28.78    4.90
  -1  -6   9   24.15    5.24
  -1  -6   9   21.95    5.42
  -1  -6   8  108.07   11.05
  -1  -6   8  127.40   10.17
  -1  -6   8  102.94   11.35
  -1  -6   8  106.86    9.58
  -1  -6   8  123.79   10.58
  -1  -6   7   -1.75    7.13
  -1  -6   7    6.89    6.47
  -1  -6   7   -1.87    7.61
  -1  -6   7   11.30    6.45
  -1  -6   7   -5.26    7.20
  -1  -6   6  116.88   13.06
  -1  -6   6  122.82   13.03
   1   6  -5   14.95   14.20
  -1  -6   5   10.95    7.21
  -1  -6   5   11.52    5.79
  -1  -6   5   -2.60    7.64
  -1  -6   5    4.88    7.64
  -1  -6   5    3.68    5.36
  -1  -6   4  126.41   13.48
  -1  -6   4  156.53   14.67
  -1  -6   4  133.46   11.85
  -1  -6   4  140.24   12.87
  -1  -6   4  145.77   12.91
   1   6  -4  137.89   19.91
  -1  -6   4  185.49   15.18
  -1  -6   4  141.46   12.24
  -1  -6   3  127.72   13.68
  -1  -6   3  108.82   12.63
  -1  -6   3  131.95   11.50
  -1  -6   3  163.24   12.36
  -1  -6   3  134.80   11.60
  -1  -6   3  123.82   12.57
  -1  -6   2  182.11   15.17
  -1  -6   2  185.71   13.45
  -1  -6   2  181.54   13.52
  -1  -6   2  173.11   14.31
  -1  -6   2  159.64   15.27
  -1  -6   2  167.10   16.18
  -1  -6   2  168.02   21.55
  -1  -6   2  162.87   19.43
  -1  -6   2  162.14   13.28
  -1  -6   2  175.08   14.15
  -1  -6   1   31.98    9.62
  -1  -6   1   32.93   10.61
  -1  -6   1   27.25   10.92
  -1  -6   1   27.97    6.49
  -1  -6   1   40.64    6.50
  -1  -6   1   28.55    6.25
  -1  -6   1   34.00    5.26
  -1  -6   1   41.73    6.39
  -1  -6   1   51.22   15.73
  -1  -6   1   38.38   13.77
  -1  -6   1   44.91    7.86
  -1  -6   0  336.77   25.35
  -1  -6   0  332.31   21.20
  -1  -6   0  339.42   20.33
  -1  -6   0  340.60   20.77
  -1  -6   0  346.57   21.21
  -1  -6   0  414.18   35.53
  -1  -6   0  391.20   21.68
  -1  -6   0  386.80   22.34
  -1  -6   0  353.71   21.30
  -1  -6   0  363.02   24.55
  -1  -6   0  324.81   25.19
  -1  -6   0  349.63   31.71
  -1  -6  -1  657.59   34.69
  -1  -6  -1  674.08   48.60
  -1  -6  -1  638.26   35.28
  -1  -6  -1  757.15   48.54
  -1  -6  -1  639.50   35.01
  -1  -6  -1  675.67   36.03
  -1  -6  -1  650.92   36.62
  -1  -6  -1  714.16   39.16
  -1  -6  -2  786.64   50.12
  -1  -6  -2  739.93   41.40
  -1  -6  -2  697.57   38.55
  -1  -6  -2  718.59   39.44
  -1  -6  -2  680.51   37.58
  -1  -6  -2  804.85   52.07
  -1  -6  -2  758.03   39.13
  -1  -6  -3  425.66   34.15
  -1  -6  -3  472.24   27.75
  -1  -6  -3  439.71   25.13
  -1  -6  -3  375.59   24.97
  -1  -6  -3  439.80   24.34
  -1  -6  -3  449.91   36.72
  -1  -6  -3  475.65   25.93
  -1  -6  -4  428.41   28.08
  -1  -6  -4  471.00   34.44
  -1  -6  -4  486.80   28.27
  -1  -6  -4  418.66   25.58
  -1  -6  -4  444.31   25.81
  -1  -6  -4  449.37   25.23
  -1  -6  -4  471.38   26.83
  -1  -6  -4  500.14   37.46
  -1  -6  -5 1051.25   57.87
  -1  -6  -5 1184.19   66.07
  -1  -6  -5 1050.77   58.90
  -1  -6  -5 1023.54   58.33
  -1  -6  -5 1113.75   57.56
  -1  -6  -5 1040.93   55.97
  -1  -6  -5 1133.58   56.25
  -1  -6  -5 1096.07   66.86
  -1  -6  -6  175.58   20.73
  -1  -6  -6  175.01   19.12
  -1  -6  -6  133.63   11.27
  -1  -6  -6  146.32   11.57
  -1  -6  -6  144.82   11.49
  -1  -6  -6  125.13   13.21
  -1  -6  -6  125.75   13.12
  -1  -6  -6  161.66   14.46
  -1  -6  -6  127.63   12.78
  -1  -6  -7  770.08   43.35
  -1  -6  -7  790.01   48.70
  -1  -6  -7  776.44   45.98
  -1  -6  -7  791.83   43.92
  -1  -6  -7  755.46   43.97
  -1  -6  -7  793.85   42.60
  -1  -6  -7  807.78   43.00
  -1  -6  -7  815.84   42.72
  -1  -6  -7  845.73   51.38
  -1  -6  -8  154.51   11.79
  -1  -6  -8  157.07   11.84
  -1  -6  -8  126.44   11.52
  -1  -6  -9  649.65   35.22
  -1  -6  -9  612.22   35.43
  -1  -6  -9  660.46   35.33
   1   6   9  630.77   38.26
   1   6   9  586.70   42.83
  -1  -6 -10    3.71    7.44
   1   6  10    1.95    8.62
  -1  -6 -10    4.78    5.56
  -1  -6 -10    1.22    5.48
  -1  -6 -10   -0.64    5.13
  -1  -6 -11  342.12   22.15
   1   6  11  346.30   22.05
   1   6  11  324.04   22.75
  -1  -6 -12   13.74    4.81
   1   6  12   14.00    5.13
  -1  -6 -12   10.61    4.77
  -1  -6 -12    8.49    4.84
  -1  -6 -12   12.48    5.53
   1   6  12   -0.69    6.48
  -1  -6 -13  273.93   14.60
   1   6  13  248.57   15.08
  -1  -6 -14   25.61    3.39
  -1  -7   8   29.36    4.28
  -1  -7   8   19.07    4.59
  -1  -7   7   19.88    5.66
  -1  -7   7   11.15    5.67
  -1  -7   7    1.87    5.37
  -1  -7   7   16.68    5.59
  -1  -7   7    2.87    5.01
  -1  -7   6  283.45   20.19
  -1  -7   6  315.37   20.04
  -1  -7   6  310.33   20.46
  -1  -7   6  304.36   19.82
  -1  -7   6  305.01   20.30
  -1  -7   5   -4.33    5.15
  -1  -7   5   -0.68    4.73
  -1  -7   5   -5.09    7.35
  -1  -7   5   -7.13    6.95
  -1  -7   5    2.37    6.14
  -1  -7   4  427.04   29.08
  -1  -7   4  508.34   30.13
  -1  -7   4  509.05   28.86
  -1  -7   4  501.57   29.13
  -1  -7   4  501.82   29.71
  -1  -7   4  480.82   29.95
  -1  -7   4  496.54   30.96
  -1  -7   4  512.04   29.34
   1   7  -4  477.11   37.40
  -1  -7   3    0.74    5.46
  -1  -7   3   -0.67    6.56
  -1  -7   3    0.78    5.12
  -1  -7   3   -3.28    8.34
  -1  -7   3    4.35    5.44
  -1  -7   3   -2.22    6.20
  -1  -7   2  655.87   43.48
  -1  -7   2  617.77   34.48
  -1  -7   2  606.08   34.56
  -1  -7   2  582.96   36.60
  -1  -7   2  596.93   36.09
  -1  -7   2  688.07   37.52
  -1  -7   2  551.00   33.29
  -1  -7   2  617.81   34.29
  -1  -7   2  623.45   35.03
  -1  -7   2  601.61   43.79
  -1  -7   2  589.07   34.80
  -1  -7   2  596.29   35.71
  -1  -7   1   65.15   12.44
  -1  -7   1   75.89    8.72
  -1  -7   1   58.50    8.81
  -1  -7   1   66.27    8.43
  -1  -7   1   64.20    9.28
  -1  -7   1   83.71   18.98
  -1  -7   1   68.66   15.94
  -1  -7   1   88.34   11.76
  -1  -7   1   72.62    8.96
  -1  -7   1   58.16   12.65
  -1  -7   0  697.34   37.37
  -1  -7   0  708.50   52.05
  -1  -7   0  666.54   49.19
  -1  -7   0  615.29   40.51
  -1  -7   0  655.60   41.64
  -1  -7   0  641.50   37.19
  -1  -7   0  680.01   37.57
  -1  -7   0  697.54   40.74
  -1  -7  -1   65.73   17.79
  -1  -7  -1  101.48   19.23
  -1  -7  -1   69.28    7.75
  -1  -7  -1   90.13    9.26
  -1  -7  -1   77.08    8.85
  -1  -7  -1   74.49   13.03
  -1  -7  -1   98.55   14.30
  -1  -7  -1   99.72   12.74
  -1  -7  -1   82.43    8.74
  -1  -7  -2 1146.40   69.29
  -1  -7  -2 1064.27   60.49
  -1  -7  -2 1133.51   61.61
  -1  -7  -2 1027.24   57.19
  -1  -7  -2 1122.73   56.12
  -1  -7  -2 1076.52   59.99
  -1  -7  -2 1105.40   71.24
  -1  -7  -3  406.13   36.25
  -1  -7  -3  433.01   28.70
  -1  -7  -3  412.03   35.15
  -1  -7  -3  428.63   28.90
  -1  -7  -3  403.47   25.34
  -1  -7  -3  408.14   25.09
  -1  -7  -3  429.96   24.17
  -1  -7  -3  452.68   27.87
  -1  -7  -3  425.12   25.88
  -1  -7  -4  938.72   49.95
  -1  -7  -4  928.54   61.29
  -1  -7  -4  956.78   51.30
  -1  -7  -4  875.21   48.41
  -1  -7  -4  865.14   51.75
  -1  -7  -4  960.98   52.76
  -1  -7  -4  893.12   47.99
  -1  -7  -4  996.38   60.47
  -1  -7  -5  717.97   43.59
  -1  -7  -5  699.23   48.64
  -1  -7  -5  690.56   38.75
  -1  -7  -5  639.43   49.86
  -1  -7  -5  772.11   41.00
  -1  -7  -5  736.52   42.08
  -1  -7  -5  707.53   42.23
  -1  -7  -5  709.09   41.40
  -1  -7  -6  597.21   37.49
  -1  -7  -6  702.42   44.22
  -1  -7  -6  554.34   33.31
  -1  -7  -6  636.95   44.95
  -1  -7  -6  597.96   35.12
  -1  -7  -6  552.82   36.17
  -1  -7  -6  588.34   35.94
  -1  -7  -6  644.85   35.90
  -1  -7  -7  747.66   45.96
  -1  -7  -7  759.29   49.45
  -1  -7  -7  788.47   43.87
  -1  -7  -7  773.32   44.69
  -1  -7  -7  734.82   44.01
  -1  -7  -7  820.51   44.18
  -1  -7  -7  788.96   51.41
  -1  -7  -7  815.86   42.76
  -1  -7  -8  102.19   11.93
  -1  -7  -8  108.17   11.63
  -1  -7  -8  122.46   10.57
  -1  -7  -8  104.98   10.38
   1   7   9  221.04   24.16
   1   7   9  284.55   21.48
  -1  -7  -9  249.39   17.19
  -1  -7  -9  262.93   18.57
  -1  -7  -9  265.44   17.35
   1   7  10  104.53   12.47
  -1  -7 -10   79.38   11.27
  -1  -7 -11  175.10   13.93
  -1  -7 -11  174.60   12.95
   1   7  11  136.11   12.79
   1   7  11  190.22   14.84
  -1  -7 -11  158.59   11.96
   1   7  12   34.48    7.30
  -1  -7 -12   27.97    5.50
  -1  -7 -12   36.72    6.13
   1   7  12   21.97    5.21
  -1  -7 -12   31.72    5.06
  -1  -7 -13  267.91   13.02
  -1  -7 -13  177.83   12.13
  -1  -8   7   24.45    3.91
  -1  -8   7   22.83    3.73
  -1  -8   6  147.32   11.34
  -1  -8   6  132.36   10.23
  -1  -8   6  141.02   10.19
  -1  -8   6  161.51   11.44
  -1  -8   6  137.96   10.14
  -1  -8   5   42.17    7.98
  -1  -8   5   36.91    6.34
  -1  -8   5   47.31    6.98
  -1  -8   5   36.25    5.73
  -1  -8   5   45.18    8.04
  -1  -8   5   42.26    6.41
  -1  -8   4  194.66   14.87
  -1  -8   4  233.92   16.83
  -1  -8   4  199.19   14.26
  -1  -8   4  193.58   13.69
  -1  -8   4  202.15   14.63
  -1  -8   4  207.79   14.22
  -1  -8   4  187.24   13.80
  -1  -8   4  189.33   16.32
  -1  -8   3   35.91    6.57
  -1  -8   3   30.90    6.47
  -1  -8   3   44.55    7.76
  -1  -8   3   26.93    6.55
  -1  -8   3   39.89    7.46
  -1  -8   2  319.53   20.87
  -1  -8   2  320.21   21.57
  -1  -8   2  333.69   21.05
  -1  -8   2  327.58   23.09
  -1  -8   1    9.03   10.91
  -1  -8   1  -15.32   13.16
  -1  -8   1   18.20    8.43
  -1  -8   1    7.65    5.78
  -1  -8   1    4.58    5.47
  -1  -8   0  698.45   39.58
  -1  -8   0  718.53   39.35
  -1  -8   0  614.47   48.90
  -1  -8   0  701.35   39.12
  -1  -8   0  733.58   53.10
  -1  -8  -1   21.57   11.74
  -1  -8  -1   39.34   11.72
  -1  -8  -1   16.57    5.99
  -1  -8  -1    6.10   15.37
  -1  -8  -1   13.40   12.47
  -1  -8  -1   19.27    6.46
  -1  -8  -1   37.47    7.33
  -1  -8  -1   21.04   10.06
  -1  -8  -2  591.51   34.50
  -1  -8  -2  593.21   47.63
  -1  -8  -2  599.23   38.67
  -1  -8  -2  646.89   39.00
  -1  -8  -2  601.02   34.92
  -1  -8  -2  596.65   34.91
  -1  -8  -2  607.33   37.50
  -1  -8  -2  694.90   47.54
  -1  -8  -3   96.07   19.32
  -1  -8  -3  105.14   19.25
  -1  -8  -3   79.85   11.94
  -1  -8  -3   52.76   12.00
  -1  -8  -3   63.32    7.62
   1   8   3   52.52    8.78
  -1  -8  -3   56.88   11.56
   1   8   4  411.18   26.81
  -1  -8  -4  430.42   35.48
  -1  -8  -4  386.11   28.46
  -1  -8  -4  405.06   28.40
  -1  -8  -4  466.20   28.23
  -1  -8  -4  387.66   23.93
  -1  -8  -4  417.83   37.30
  -1  -8  -5  163.43   16.66
   1   8   5  171.63   16.39
  -1  -8  -5  158.70   22.81
  -1  -8  -5  163.24   22.10
  -1  -8  -5  155.67   17.13
  -1  -8  -5  203.26   16.22
  -1  -8  -5  169.44   12.94
  -1  -8  -5  166.58   15.88
  -1  -8  -6  398.95   25.43
  -1  -8  -6  326.14   32.40
  -1  -8  -6  427.65   33.34
  -1  -8  -6  370.56   22.97
  -1  -8  -7   94.13   16.63
  -1  -8  -7  104.06   15.79
  -1  -8  -7   73.90    8.89
  -1  -8  -7   87.67   11.03
   1   8   8   19.57    7.77
  -1  -8  -8   22.66    6.04
  -1  -8  -8   35.39    7.97
   1   8   9  219.50   23.30
   1   8   9  237.64   19.02
  -1  -8 -10  111.35    9.46
   1   8  10  128.76   12.87
   1   8  10  113.01   11.28
  -1  -8 -10  106.04   11.73
  -1  -8 -10  109.07   10.32
   1   8  11  159.28   13.63
  -1  -8 -11  166.62   11.30
   1   8  11  146.19   12.43
  -1  -8 -11  173.21   13.12
  -1  -8 -11  184.04   12.43
  -1  -8 -12   10.58    4.43
   1   8  12    9.81    4.13
  -1  -8 -12    6.01    3.37
   1   8  12   -1.95    5.16
  -1  -8 -12    3.68    3.82
  -1  -8 -13   37.52    3.45
  -1  -9   5   13.85    4.74
  -1  -9   5   14.83    4.63
  -1  -9   4  127.16    8.97
  -1  -9   4  126.01   10.73
  -1  -9   3   -3.92    5.16
  -1  -9   3   -1.69    4.49
  -1  -9   3   12.02    6.59
  -1  -9   3    5.32    6.59
  -1  -9   2  183.48   14.52
  -1  -9   2  170.64   12.87
  -1  -9   2  150.63   11.76
  -1  -9   2  160.91   12.89
  -1  -9   2  157.28   12.31
  -1  -9   1    0.66    4.78
  -1  -9   1   -3.96    5.34
  -1  -9   1   -3.07    5.30
  -1  -9   1    0.84    6.81
  -1  -9   1   -5.34    7.18
  -1  -9   0  324.56   23.03
  -1  -9   0  278.48   27.67
  -1  -9   0  344.83   31.26
  -1  -9   0  336.20   24.06
  -1  -9   0  333.52   23.22
  -1  -9  -1   31.18   10.32
  -1  -9  -1   35.07   14.17
  -1  -9  -1   40.40   12.93
  -1  -9  -1   40.50    7.64
  -1  -9  -1   39.62   10.29
  -1  -9  -1   28.03    9.67
  -1  -9  -2  210.74   19.63
  -1  -9  -2  231.71   19.61
  -1  -9  -2  235.94   18.93
  -1  -9  -2  212.20   25.84
  -1  -9  -2  208.23   24.32
  -1  -9  -2  222.27   16.63
  -1  -9  -2  247.22   17.08
  -1  -9  -3  168.36   16.58
  -1  -9  -3  189.38   17.90
  -1  -9  -3  179.28   16.31
  -1  -9  -3  159.14   23.01
  -1  -9  -3  209.00   23.26
  -1  -9  -3  169.79   14.34
  -1  -9  -3  185.15   14.85
  -1  -9  -4  169.74   15.33
  -1  -9  -4  169.62   16.28
  -1  -9  -4  162.16   15.80
  -1  -9  -4  160.64   22.18
  -1  -9  -4  178.59   21.72
  -1  -9  -4  154.23   13.49
   1   9   4  133.17   13.05
  -1  -9  -4  140.05   11.52
  -1  -9  -5  198.95   22.65
  -1  -9  -5  238.12   25.91
  -1  -9  -5  227.09   17.87
   1   9   5  232.15   18.02
  -1  -9  -5  229.30   14.97
  -1  -9  -5  182.05   17.54
  -1  -9  -5  216.95   19.00
  -1  -9  -6    9.19    7.16
  -1  -9  -6  -15.86   12.48
  -1  -9  -6   12.02    9.56
  -1  -9  -6    8.69    7.87
  -1  -9  -6   14.44    8.64
  -1  -9  -7  186.48   14.79
  -1  -9  -7  183.82   15.51
  -1  -9  -7  161.22   14.65
  -1  -9  -8  194.30   13.03
  -1  -9  -8  188.89   14.48
  -1  -9  -8  182.58   14.09
   1   9   8  177.83   14.58
  -1  -9  -8  155.12   15.33
  -1  -9  -9   81.57   10.11
  -1  -9  -9   65.88    8.45
  -1  -9  -9   75.45    7.13
   1   9   9   80.21    9.10
  -1  -9 -10    4.61    6.19
   1   9  10    5.38    6.84
  -1  -9 -10   11.97    3.82
   1   9  10    5.64    5.45
  -1  -9 -10   10.39    5.09
   1   9  11  131.18   11.17
   1   9  11  151.26   10.60
  -1  -9 -11  150.29    9.36
  -1  -9 -11  147.21   11.01
  -1  -9 -12   12.09    2.32
   1   9  12    9.11    3.04
  -1 -10   3    4.97    4.08
  -1 -10   3    5.68    3.14
  -1 -10   3    2.35    4.01
  -1 -10   2  205.47   14.19
  -1 -10   2  211.21   14.37
  -1 -10   2  233.06   13.93
  -1 -10   1   24.33    5.61
  -1 -10   1   22.88    5.78
  -1 -10   1   25.06    5.43
  -1 -10   1   21.71    5.32
  -1 -10   1   26.16    4.68
  -1 -10   0  149.38   11.78
  -1 -10   0  151.35   11.39
  -1 -10   0  169.13   12.34
  -1 -10   0  161.20   11.80
  -1 -10   0  173.39   12.56
  -1 -10  -1   72.03    9.80
  -1 -10  -1   51.18    8.69
  -1 -10  -1   50.34    6.73
  -1 -10  -1   75.30    7.78
  -1 -10  -1   56.84    6.89
  -1 -10  -1   68.80    8.17
  -1 -10  -2  259.69   18.24
  -1 -10  -2  251.65   18.74
  -1 -10  -2  237.55   16.76
  -1 -10  -2  234.98   16.64
  -1 -10  -3  262.44   18.40
  -1 -10  -3  263.73   18.07
  -1 -10  -3  300.90   19.78
  -1 -10  -3  276.35   19.56
  -1 -10  -3  270.31   20.17
  -1 -10  -4  194.75   15.29
  -1 -10  -4  233.78   15.84
  -1 -10  -4  219.14   16.95
  -1 -10  -4  216.62   17.27
  -1 -10  -4  215.15   16.56
   1  10   5   84.56    9.63
  -1 -10  -5  109.15   10.33
  -1 -10  -5  132.88   10.97
  -1 -10  -5  105.36   11.38
  -1 -10  -5   99.33   11.40
  -1 -10  -5  124.60   12.36
  -1 -10  -6  147.15   11.74
  -1 -10  -6  133.43   11.44
   1  10   6  140.65   12.06
  -1 -10  -6  141.63   12.39
  -1 -10  -6  121.09   12.37
  -1 -10  -6  150.96   12.37
  -1 -10  -7  145.89   12.66
  -1 -10  -7  164.36   12.03
   1  10   7  158.30   12.34
  -1 -10  -7  169.35   12.87
  -1 -10  -7  147.38   12.20
  -1 -10  -7  141.86   10.38
  -1 -10  -8   28.50    5.49
  -1 -10  -8   22.90    6.72
  -1 -10  -8   29.02    5.72
  -1 -10  -8   17.17    4.96
   1  10   8   24.91    5.74
  -1 -10  -8   28.92    4.43
   1  10   9  210.73   15.34
  -1 -10  -9  238.18   12.95
  -1 -10  -9  243.13   15.27
  -1 -10 -10   -1.38    3.09
  -1 -10 -10    2.94    4.14
  -1 -10 -10   -1.05    2.42
   1  10  10   -2.09    3.69
   1  10  10    4.48    5.11
   1  10  11  150.67    8.83
  -1 -10 -11  140.00    8.64
  -1 -11   1    9.01    2.77
  -1 -11   0  234.42   13.81
  -1 -11   0  222.16   13.56
  -1 -11  -1   64.50    5.81
  -1 -11  -1   80.50    6.77
  -1 -11  -1   83.66    7.04
  -1 -11  -2  217.40   13.65
  -1 -11  -2  195.00   13.18
  -1 -11  -2  212.65   13.98
  -1 -11  -2  230.83   14.80
  -1 -11  -3   34.07    6.49
  -1 -11  -3   19.75    4.58
  -1 -11  -3   22.00    5.02
  -1 -11  -3   38.60    6.09
  -1 -11  -4  117.42    9.35
  -1 -11  -4  131.08   10.53
  -1 -11  -4  139.78   10.34
  -1 -11  -5   57.50    7.36
  -1 -11  -5   62.33    7.16
  -1 -11  -5   55.90    6.25
  -1 -11  -5   49.85    6.09
  -1 -11  -6  174.99   12.65
  -1 -11  -6  214.78   12.78
  -1 -11  -6  172.32   11.88
  -1 -11  -6  179.45   11.94
   1  11   7  136.50   10.52
  -1 -11  -7  120.59    8.74
   1  11   7  117.54    8.21
  -1 -11  -7  134.84    8.96
  -1 -11  -8   68.85    5.60
   1  11   8   64.97    5.27
  -1 -11  -8   68.53    5.71
  -1 -11  -9  151.78    8.75
  -1 -11  -9  137.30    8.55
  -2  11   5   30.60    3.54
  -2  11   5   32.51    3.74
  -2  11   4   62.70    5.62
  -2  11   4   65.96    5.72
  -2  11   3   46.58    5.86
  -2  11   3   44.91    5.11
  -2  11   3   59.67    5.21
  -2  11   2    8.31    3.68
  -2  11   2   12.32    3.86
  -2  10   9   37.34    3.51
   2 -10  -8   70.09    5.53
  -2  10   8   83.16    6.12
   2 -10  -8   74.39    5.50
   2 -10  -7  136.31    9.16
   2 -10  -7  127.49    8.85
  -2  10   7  159.29    9.88
   2 -10  -6   86.82    8.85
  -2  10   6   99.24    7.95
   2 -10  -6   93.74    8.60
   2 -10  -6   89.72    7.47
   2 -10  -6  106.77    9.11
   2 -10  -6   76.36    6.89
  -2  10   6   89.39    7.47
  -2  10   6   91.79    8.05
  -2  10   5  123.91   10.18
   2 -10  -5  172.16   12.02
   2 -10  -5  131.78   10.05
   2 -10  -5  164.79   12.50
   2 -10  -5  140.82   12.37
   2 -10  -5  115.00    8.99
  -2  10   5  138.10   10.21
  -2  10   5  128.29   10.16
   2 -10  -4   51.44    8.55
   2 -10  -4   46.67    8.03
  -2  10   4   47.19    6.11
  -2  10   4   56.96    7.27
  -2  10   4   53.04    7.43
   2 -10  -4   57.77    9.31
   2 -10  -4   52.50    6.69
   2 -10  -3  191.65   13.89
  -2  10   3  187.36   14.32
  -2  10   3  204.49   14.67
   2 -10  -3  208.98   15.35
   2 -10  -3  233.24   17.03
   2 -10  -3  229.57   16.50
   2 -10  -2   69.33    9.03
   2 -10  -2   64.91    7.30
  -2  10   2   54.30    8.22
  -2  10   2   61.40    8.45
   2 -10  -2   69.03   10.14
   2 -10  -2   75.23    9.63
   2 -10  -1  256.83   17.51
   2 -10  -1  253.08   17.10
   2 -10  -1  262.70   16.51
   2 -10  -1  233.18   14.80
  -2  10   1  268.09   15.84
  -2  10   1  199.12   15.08
   2 -10  -1  175.25   13.73
   2 -10   0   36.70    5.60
   2 -10   0   39.06    7.22
  -2  10   0   33.52    6.01
  -2  10   0   30.77    5.69
   2 -10   0   29.60    7.58
   2 -10   0   34.92    5.35
  -2  10   0   42.20    7.11
   2 -10   0   31.27    6.58
  -2  10  -1  195.83   11.87
  -2  10  -1  198.95   12.00
   2 -10   1  206.31   12.85
   2 -10   1  208.17   13.02
   2 -10   1  189.05   12.20
   2 -10   1  195.00   12.99
  -2  10  -1  206.18   13.59
   2 -10   2    6.31    3.97
  -2  10  -2   12.32    4.67
   2 -10   2    7.36    4.08
   2 -10   3  123.87    8.03
   2 -10   3  103.39    7.76
   2  -9 -10  318.96   16.65
  -2   9  10  302.48   17.03
  -2   9   9   40.16    6.80
   2  -9  -9   40.67    4.61
  -2   9   9   40.52    5.44
  -2   9   8  461.97   26.05
   2  -9  -8  475.53   25.20
  -2   9   8  443.51   27.05
   2  -9  -7  104.48   10.70
   2  -9  -7  123.35   10.66
  -2   9   7  137.41   12.02
  -2   9   7  112.20    9.52
   2  -9  -7  112.69   11.16
  -2   9   7  112.77   10.61
  -2   9   7  105.13    9.33
   2  -9  -7  134.08    9.46
   2  -9  -6  666.35   39.72
   2  -9  -6  686.70   40.21
   2  -9  -6  706.37   39.27
  -2   9   6  670.69   39.06
  -2   9   6  706.06   38.77
  -2   9   6  670.39   37.67
  -2   9   6  671.89   37.68
   2  -9  -6  754.29   37.51
   2  -9  -5   97.77   13.17
  -2   9   5  114.24   11.34
   2  -9  -5  120.16    9.81
   2  -9  -5  125.93   13.02
  -2   9   5  105.58   12.17
   2  -9  -5   93.82   13.13
   2  -9  -4  266.70   18.01
  -2   9   4  252.73   17.62
   2  -9  -4  274.88   20.41
   2  -9  -4  239.31   16.85
  -2   9   3  148.93   11.74
   2  -9  -3  130.14   12.24
   2  -9  -3  167.64   15.47
   2  -9  -2  123.03   11.52
   2  -9  -2  126.99   14.13
   2  -9  -1  278.45   21.66
   2  -9  -1  263.93   20.67
   2  -9  -1  252.66   17.67
   2  -9   0   98.38    9.60
   2  -9   0  107.79   12.37
   2  -9   0  103.50   13.49
  -2   9  -1  130.73   12.42
   2  -9   1  123.84   12.49
   2  -9   1  148.32   11.28
  -2   9  -1  127.51   10.81
   2  -9   1  139.94   14.30
  -2   9  -1  140.07   10.92
   2  -9   1   92.28   12.64
   2  -9   2   63.27    7.70
   2  -9   2   52.03    7.02
  -2   9  -2   56.29    6.57
  -2   9  -2   63.57    6.39
  -2   9  -2   69.52    8.97
  -2   9  -3  225.84   14.92
   2  -9   3  209.77   14.84
   2  -9   3  177.62   12.30
   2  -9   3  227.20   14.21
  -2   9  -4   -1.33    4.95
   2  -9   4   -4.17    5.11
   2  -9   4    5.49    4.51
   2  -9   5  207.88   12.81
   2  -9   5  218.37   12.85
  -2   9  -5  197.84   12.64
  -2   8  11    9.07    2.87
   2  -8 -11    6.87    2.92
   2  -8 -10  314.02   16.92
  -2   8  10  268.52   17.22
  -2   8  10  302.68   19.01
  -2   8   9    6.30    5.35
   2  -8  -9    6.21    4.26
  -2   8   9   -1.50    7.20
  -2   8   8  387.08   25.47
  -2   8   8  384.29   23.97
   2  -8  -8  402.10   22.90
  -2   8   7   34.23    6.37
  -2   8   7   29.83    6.49
  -2   8   7   16.91    9.53
   2  -8  -7   36.69    8.94
   2  -8  -7   26.37    9.47
   2  -8  -7   38.00    8.37
  -2   8   7   43.46   13.24
   2  -8  -7   27.02    8.69
  -2   8   6  196.47   17.11
  -2   8   6  185.19   22.44
   2  -8  -6  178.87   16.29
   2  -8  -6  186.78   18.27
   2  -8  -6  153.46   21.96
   2  -8  -6  217.93   26.39
   2  -8  -5   11.73   10.15
  -2   8   5   14.36    7.75
   2  -8  -5   17.82    6.55
   2  -8  -5   26.36   18.53
   2  -8  -5   26.60   15.95
   2  -8  -5    6.85    7.61
  -2   8   4  310.25   20.81
   2  -8  -4  271.85   22.80
   2  -8  -4  290.81   18.69
   2  -8  -4  243.87   33.55
   2  -8  -4  255.70   31.50
   2  -8  -3  115.27   10.29
  -2   8   3  108.15   11.09
   2  -8  -3   88.21   24.35
   2  -8  -2  106.97   10.60
   2  -8  -2  100.97   24.13
   2  -8  -2  108.15   23.67
  -2   8   2   97.88    9.76
   2  -8  -1  101.25   10.38
   2  -8  -1   99.27   22.29
   2  -8  -1  136.55   26.89
   2  -8  -1   86.99   14.76
   2  -8   0  100.83    9.91
   2  -8   0   63.43   19.47
   2  -8   0   96.75   23.90
   2  -8   0   87.74   14.14
   2  -8   1  100.14   10.02
   2  -8   1   98.27   14.02
   2  -8   1  119.17   22.94
   2  -8   1   68.71   18.50
   2  -8   2    3.50    9.42
   2  -8   2   -1.22   10.03
   2  -8   2  -10.51    8.52
  -2   8  -3  268.14   18.76
   2  -8   3  225.86   16.56
   2  -8   3  228.87   16.44
  -2   8  -4   45.51    9.01
   2  -8   4   47.57    7.47
   2  -8   5  158.01   11.19
   2  -8   5  154.89   12.55
   2  -8   5  163.79   12.36
  -2   8  -5  164.27   13.24
  -2   8  -6    0.83    4.67
   2  -8   6    4.26    3.85
   2  -8   6    5.13    4.62
  -2   8  -7  109.40    7.50
  -2   7  12  105.36    7.35
   2  -7 -12  119.01    7.30
  -2   7  11   14.96    6.32
   2  -7 -11   19.01    4.05
   2  -7 -11   10.36    4.90
   2  -7 -10  153.95   11.10
  -2   7  10  154.98   11.68
  -2   7  10  150.91   13.59
   2  -7  -9   13.56    6.87
  -2   7   9   20.85    6.36
   2  -7  -9   24.18    5.64
  -2   7   9   11.84    8.49
   2  -7  -8  153.56   16.37
  -2   7   8  180.56   21.63
  -2   7   8  182.02   16.19
  -2   7   7   22.21   13.99
   2  -7  -7   32.36    6.96
  -2   7   7   27.88    8.72
  -2   7   7   50.29   11.31
   2  -7  -7   32.69    9.41
   2  -7  -6   70.42   11.94
  -2   7   6   50.57   10.55
   2  -7  -6   65.93    8.76
   2  -7  -6   62.63   17.42
   2  -7  -6   59.53   19.97
  -2   7   6   43.85   15.62
  -2   7   5  166.17   15.60
   2  -7  -5  170.16   17.88
   2  -7  -5  149.72   25.61
   2  -7  -5  157.95   27.43
   2  -7  -5  146.56   16.53
   2  -7  -5  161.30   13.11
   2  -7  -4   19.50    9.41
  -2   7   4   24.52    8.49
   2  -7  -4   24.28    6.16
   2  -7  -4   28.91   20.13
   2  -7  -4   33.03   19.67
   2  -7  -4   15.04   10.65
   2  -7  -3  183.29   18.03
   2  -7  -3  173.25   13.35
   2  -7  -3  178.43   29.94
   2  -7  -3  170.92   28.66
  -2   7   3  182.93   14.72
   2  -7  -3  195.50   19.21
  -2   7   2   43.45    7.57
   2  -7  -2   51.35    7.15
   2  -7  -2   44.93   20.09
   2  -7  -2   58.52   20.42
   2  -7  -2   45.23   12.37
  -2   7   1  244.72   16.97
   2  -7  -1  294.16   23.31
   2  -7  -1  264.48   33.06
   2  -7  -1  245.50   34.07
   2  -7  -1  290.49   18.22
   2  -7   0    8.17   10.55
   2  -7   0   -3.92   19.44
   2  -7   0   -3.58   18.65
   2  -7   0    6.02    5.32
   2  -7   1  614.91   52.23
   2  -7   1  661.99   40.62
   2  -7   1  624.37   35.64
   2  -7   1  550.24   52.59
   2  -7   2   15.00   17.13
   2  -7   2   10.16   17.03
   2  -7   2    7.99    5.87
   2  -7   3  449.04   27.79
  -2   7  -3  512.68   30.19
   2  -7   3  426.93   29.71
   2  -7   4    2.33    6.06
  -2   7  -5  243.58   19.34
   2  -7   5  248.21   17.52
  -2   7  -6    9.39    7.76
   2  -7   6   10.62    6.22
   2  -7   6   14.73    6.43
   2  -7   7  221.51   14.75
   2  -7   7  219.61   14.60
   2  -7   7  239.88   15.01
  -2   7  -7  217.69   15.76
   2  -7   8    3.69    4.06
   2  -7   8    1.01    2.99
  -2   6  12   62.21    7.97
   2  -6 -12   77.88    6.24
  -2   6  11   15.30    7.71
   2  -6 -11   24.27    5.03
  -2   6  10  274.12   17.62
  -2   6  10  277.18   20.13
   2  -6 -10  269.49   17.38
   2  -6  -9   -1.52    6.15
  -2   6   9  -13.41   11.89
  -2   6   9    3.99    8.62
  -2   6   8  250.65   18.41
   2  -6  -8  231.49   20.91
   2  -6  -8  257.28   17.02
  -2   6   8  188.94   23.33
  -2   6   7  187.98   16.71
  -2   6   7  190.75   22.44
  -2   6   7  219.42   18.39
   2  -6  -7  184.77   15.14
   2  -6  -7  214.03   19.30
   2  -6  -7  186.63   14.71
  -2   6   6  364.27   24.64
   2  -6  -6  319.32   34.32
   2  -6  -6  369.07   33.99
  -2   6   6  323.66   30.52
   2  -6  -6  314.84   23.88
   2  -6  -6  395.98   27.84
   2  -6  -6  324.70   22.37
   2  -6  -6  346.64   22.06
  -2   6   5  693.49   39.50
   2  -6  -5  655.23   52.46
   2  -6  -5  691.82   51.49
   2  -6  -5  649.40   40.21
   2  -6  -5  663.61   38.09
   2  -6  -5  685.45   43.17
   2  -6  -5  665.90   37.23
  -2   6   4  250.92   18.35
   2  -6  -4  228.05   19.60
   2  -6  -4  253.84   21.34
   2  -6  -4  237.87   16.31
  -2   6   3  790.52   44.30
   2  -6  -3  831.44   60.15
   2  -6  -3  770.73   57.54
   2  -6  -3  850.88   47.58
   2  -6  -3  790.08   43.26
   2  -6  -3  904.74   50.19
  -2   6   2  470.67   27.37
   2  -6  -2  517.79   42.61
   2  -6  -2  461.87   42.68
   2  -6  -2  520.12   32.70
   2  -6  -2  480.10   30.89
   2  -6  -2  452.80   26.57
  -2   6   1  803.07   43.69
   2  -6  -1  861.03   60.03
   2  -6  -1  806.40   61.25
   2  -6  -1  849.46   48.97
   2  -6  -1  818.34   43.27
   2  -6  -1  847.73   47.93
  -2   6   0  227.20   14.83
   2  -6   0  206.07   15.08
   2  -6   0  247.47   20.20
   2  -6   0  222.64   30.52
   2  -6   0  248.76   30.40
   2  -6   1  853.19   68.26
   2  -6   1 1056.31   52.42
   2  -6   1  963.48   56.00
   2  -6   1  804.58   66.28
   2  -6   2  222.98   15.52
   2  -6   2  212.01   30.92
   2  -6   2  181.24   27.94
   2  -6   2  226.54   19.97
   2  -6   2  209.16   17.09
   2  -6   3  845.43   64.30
   2  -6   3  889.01   66.58
   2  -6   3  981.26   50.84
   2  -6   3  967.56   52.04
   2  -6   3  887.40   53.67
  -2   6  -4   29.52    9.23
   2  -6   4   28.65    6.56
   2  -6   5  443.38   29.16
   2  -6   5  501.32   31.08
   2  -6   5  510.88   29.67
  -2   6  -5  517.85   31.56
   2  -6   6    8.05    7.46
   2  -6   6   13.87    9.32
   2  -6   6    0.85    7.11
   2  -6   7  477.56   28.22
   2  -6   7  419.40   27.10
   2  -6   7  472.79   28.75
   2  -6   7  458.70   28.19
  -2   6  -7  495.34   29.91
   2  -6   8   -1.00    4.63
   2  -6   8   -1.52    4.73
   2  -6   8    0.70    6.20
  -2   6  -8   -0.69    6.47
   2  -6   8    0.66    5.74
  -2   6  -9  139.66    9.84
   2  -6   9  152.11   10.24
  -2   6  -9  132.79    9.12
   2  -5 -13    3.79    2.44
  -2   5  12  294.63   20.15
   2  -5 -12  348.02   18.83
  -2   5  11    0.42    4.69
   2  -5 -11    8.46    4.80
  -2   5  11    8.99    7.41
   2  -5 -10  349.04   25.01
  -2   5  10  318.70   22.69
  -2   5  10  284.34   25.48
  -2   5   9   16.91    6.74
   2  -5  -9   19.12    6.05
  -2   5   9   15.20   10.71
   2  -5  -9   11.05    7.25
  -2   5   9   26.84   10.01
   2  -5  -8  375.57   28.89
  -2   5   8  425.95   26.19
   2  -5  -8  424.81   24.78
  -2   5   8  363.67   31.88
  -2   5   8  383.19   27.20
  -2   5   7  137.71   14.34
   2  -5  -7  158.03   13.01
  -2   5   7  154.60   15.57
  -2   5   7  110.87   17.97
   2  -5  -7  175.21   16.70
   2  -5  -7  156.14   12.81
   2  -5  -6  544.08   36.68
   2  -5  -6  567.32   32.51
   2  -5  -6  524.31   43.44
   2  -5  -6  546.22   32.22
  -2   5   6  575.34   34.38
  -2   5   6  611.36   34.88
  -2   5   6  554.19   40.25
   2  -5  -6  584.01   34.14
   2  -5  -6  560.37   42.92
   2  -5  -5   49.39    9.56
   2  -5  -5   44.79    7.81
  -2   5   5   55.37    9.85
   2  -5  -5   40.80    7.03
   2  -5  -5   50.02   17.76
   2  -5  -5   29.06   15.55
   2  -5  -5   48.48    9.93
   2  -5  -4 1603.47   83.22
   2  -5  -4 1693.85   88.56
   2  -5  -4 1643.75   97.08
   2  -5  -4 1595.63   82.76
  -2   5   4 1697.24   84.30
   2  -5  -4 1570.67   85.24
   2  -5  -4 1795.44   97.02
   2  -5  -3  109.07    9.86
   2  -5  -3  128.43   21.36
   2  -5  -3  126.60   20.48
  -2   5   3   89.17    9.36
   2  -5  -3  102.20    8.74
   2  -5  -3   78.97   11.46
   2  -5  -2  458.94   38.03
   2  -5  -2  452.58   36.59
  -2   5   2  418.82   24.45
   2  -5  -2  418.82   23.76
   2  -5  -2  430.29   27.00
   2  -5  -1  642.68   46.82
   2  -5  -1  540.85   43.94
  -2   5   1  613.05   32.53
   2  -5  -1  592.12   31.86
   2  -5  -1  587.84   35.34
   2  -5   0  696.55   39.05
   2  -5   0  706.95   50.04
   2  -5   0  713.90   49.35
  -2   5   0  674.55   35.47
   2  -5   0  639.11   35.01
   2  -5   0  658.64   36.44
   2  -5   1  721.61   38.01
   2  -5   1  714.39   52.54
   2  -5   1  731.95   51.68
   2  -5   1  714.87   41.27
  -2   5  -1  690.05   36.96
   2  -5   1  701.25   38.70
   2  -5   2  359.67   20.64
   2  -5   2  326.76   21.56
   2  -5   2  351.49   34.80
   2  -5   2  279.30   33.73
   2  -5   2  312.65   23.95
   2  -5   3  210.05   19.77
   2  -5   3  249.32   29.60
   2  -5   3  252.21   30.47
   2  -5   3  247.02   17.66
   2  -5   3  246.47   17.55
   2  -5   3  248.86   18.08
   2  -5   3  276.35   17.05
   2  -5   4  189.49   14.34
   2  -5   4  171.16   16.11
   2  -5   4  172.79   15.22
   2  -5   4  195.92   15.76
   2  -5   5  862.56   46.59
   2  -5   5  886.44   46.41
   2  -5   5  862.26   47.73
  -2   5  -5  812.29   47.49
   2  -5   5  802.86   47.48
   2  -5   5  827.57   47.80
   2  -5   6  151.41   13.30
  -2   5  -6  168.38   16.05
   2  -5   6  147.56   15.74
   2  -5   7  108.56   13.42
   2  -5   7   86.12   12.93
   2  -5   7  108.83   13.92
   2  -5   7  104.24   10.91
   2  -5   7  115.94   11.78
  -2   5  -7  123.32   14.11
  -2   5  -8   -2.02    8.49
   2  -5   8   15.02    6.05
   2  -5   8   15.37    9.20
   2  -5   8   12.17    8.31
   2  -5   8    5.26    8.54
   2  -5   9  162.14   13.79
   2  -5   9  117.03   12.73
  -2   5  -9  165.03   12.98
   2  -5   9  144.38   13.77
   2  -5  10   20.15    6.20
   2  -5  10   29.54    6.42
  -2   5 -10   27.54    4.14
   2  -5  10   26.89    5.04
  -2   5 -10   27.03    4.37
   2  -4 -13   37.96    4.16
   2  -4 -12  354.26   19.59
  -2   4  12  321.24   18.99
  -2   4  12  327.13   21.23
   2  -4 -11   50.05    7.26
  -2   4  11   60.78    7.96
  -2   4  11   65.19   10.38
   2  -4 -10  509.12   35.29
  -2   4  10  480.42   36.14
   2  -4 -10  569.47   31.01
  -2   4  10  535.66   32.97
   2  -4  -9    5.41    5.08
   2  -4  -9   -4.86    7.93
  -2   4   9    0.63    6.79
   2  -4  -9    9.36    6.30
   2  -4  -9    3.42    5.42
  -2   4   9    3.65   10.06
   2  -4  -8  436.31   24.45
  -2   4   8  393.31   25.38
  -2   4   8  366.55   24.72
   2  -4  -8  422.14   30.18
  -2   4   8  434.43   27.63
  -2   4   8  372.97   31.28
   2  -4  -8  413.52   24.10
   2  -4  -8  414.66   25.07
   2  -4  -7    9.04    5.40
  -2   4   7    5.05    7.16
  -2   4   7    5.64    8.65
   2  -4  -7    3.46    5.80
   2  -4  -7    2.07    5.92
  -2   4   7   -4.95    7.12
   2  -4  -7   10.34    8.05
  -2   4   7    9.18   11.21
   2  -4  -6  357.38   22.77
   2  -4  -6  444.08   28.08
  -2   4   6  354.07   23.32
   2  -4  -6  396.10   22.66
   2  -4  -6  402.11   23.68
  -2   4   6  389.38   24.80
  -2   4   6  425.37   30.85
  -2   4   6  388.43   25.45
   2  -4  -6  368.16   22.62
   2  -4  -5   53.06    7.35
   2  -4  -5   64.65    7.52
  -2   4   5   66.98   14.00
   2  -4  -5   62.88    9.27
  -2   4   5   49.50    9.04
   2  -4  -5   62.28    7.39
   2  -4  -5   62.25    7.62
  -2   4   4  298.06   19.27
   2  -4  -4  332.93   29.58
   2  -4  -4  351.31   23.33
   2  -4  -4  280.28   27.39
   2  -4  -4  296.84   20.04
   2  -4  -4  286.68   18.14
   2  -4  -3  159.53   13.92
   2  -4  -3  177.00   14.92
  -2   4   3  167.10   12.16
   2  -4  -2  622.27   35.87
   2  -4  -2  592.39   34.43
   2  -4  -1  842.07   46.32
   2  -4  -1  825.77   45.14
   2  -4   0  447.59   26.99
   2  -4   0  436.66   24.85
   2  -4   0  440.82   26.64
   2  -4   1  522.30   28.82
   2  -4   1  507.69   30.50
   2  -4   2  202.62   14.77
   2  -4   2  218.71   14.82
   2  -4   2  222.89   15.31
   2  -4   2  228.96   17.27
   2  -4   3  346.76   21.42
   2  -4   3  359.28   20.34
   2  -4   3  292.57   22.40
   2  -4   3  342.24   21.85
   2  -4   3  339.44   21.56
   2  -4   4    2.84    7.16
   2  -4   4    7.38    7.20
  -2   4  -4    4.42    7.14
   2  -4   4    9.07    7.53
   2  -4   4    7.24    4.73
   2  -4   4    0.81    7.26
   2  -4   5   80.85   11.90
   2  -4   5  100.53    9.76
  -2   4  -5  101.31   11.75
   2  -4   5  110.83   12.07
   2  -4   5  105.39   12.68
   2  -4   6   13.77    9.64
   2  -4   6   16.72    6.88
  -2   4  -6   20.48    9.27
   2  -4   6    7.44    8.81
   2  -4   6   23.82   10.15
   2  -4   7  268.86   18.34
  -2   4  -7  244.08   19.79
   2  -4   7  218.29   20.53
   2  -4   7  193.77   19.63
   2  -4   8    6.46    9.58
   2  -4   8    9.37    9.80
   2  -4   8   20.22   10.91
   2  -4   8    7.36    7.21
  -2   4  -8    4.54    9.55
   2  -4   9  158.73   16.39
   2  -4   9  146.53   16.33
  -2   4  -9  175.34   15.36
   2  -4   9  166.43   15.58
   2  -4  10   43.94    9.51
   2  -4  10   47.16    9.00
   2  -4  10   46.72    9.23
  -2   4 -10   64.95    8.04
  -2   4 -10   40.61    5.62
   2  -4  11   97.71    7.47
  -2   4 -11   73.77    6.40
   2  -4  11   81.71    8.68
   2  -4  11   85.18    9.00
  -2   3  13   63.52    5.87
   2  -3 -13   66.05    5.51
   2  -3 -12   87.78    8.01
  -2   3  12   81.45    9.78
  -2   3  12   86.38    8.71
   2  -3 -11   55.95    7.88
  -2   3  11   71.14    9.11
  -2   3  11   70.31   10.60
   2  -3 -11   51.56    9.80
   2  -3 -10   32.04    9.41
  -2   3  10   22.43    7.76
   2  -3 -10   37.17    7.50
   2  -3 -10   38.76    6.33
   2  -3 -10   34.96    5.97
  -2   3  10   28.31    9.68
  -2   3   9   -3.10    9.02
   2  -3  -9   -3.31    7.78
  -2   3   9    4.47    8.46
   2  -3  -9    4.44    6.27
  -2   3   9    3.46   10.39
  -2   3   9    4.64    7.67
   2  -3  -9    4.53    5.42
   2  -3  -9   -2.93    4.82
   2  -3  -8  261.05   22.14
  -2   3   8  239.87   18.44
  -2   3   8  240.75   17.84
   2  -3  -8  256.98   17.83
   2  -3  -8  263.20   16.95
  -2   3   8  247.47   23.37
  -2   3   8  238.37   19.80
   2  -3  -8  280.55   17.16
  -2   3   7    2.70    8.51
   2  -3  -7   11.79    6.08
  -2   3   7    4.82    6.29
  -2   3   7    3.80    8.00
   2  -3  -7    6.17    5.11
   2  -3  -7    0.54    5.41
  -2   3   7    6.62   10.28
   2  -3  -7   14.13    7.95
  -2   3   7   -4.22    8.13
   2  -3  -6  634.99   36.56
  -2   3   6  652.73   37.94
   2  -3  -6  722.91   41.87
   2  -3  -6  678.66   37.49
   2  -3  -6  697.00   36.76
  -2   3   6  710.20   37.93
  -2   3   6  699.39   37.97
  -2   3   6  717.30   43.97
  -2   3   6  681.66   39.07
  -2   3   5  119.38   11.14
   2  -3  -5  134.56   14.22
   2  -3  -5  128.01   10.02
   2  -3  -5  155.59   10.51
   2  -3  -5  131.10   10.99
  -2   3   5  137.05   13.02
   2  -3  -5  128.57   11.37
   2  -3  -5  136.27   17.64
   2  -3  -5  128.10   17.25
   2  -3  -4  360.56   24.56
   2  -3  -4  360.07   21.73
   2  -3  -3 1050.25   57.07
   2  -3  -2  681.48   38.32
   2  -3  -1  778.78   42.47
   2  -3   0  766.87   40.18
   2  -3   0  816.07   42.45
   2  -3   1  316.97   19.25
   2  -3   1  298.51   18.02
   2  -3   2   46.69    7.85
   2  -3   3 2098.55  102.19
  -2   3  -3 2056.50  102.97
   2  -3   3 1952.10  102.66
   2  -3   4    4.67    7.01
   2  -3   4    9.72    6.99
  -2   3  -4    3.35    6.90
  -2   3  -4   11.10    6.81
   2  -3   4   18.05   13.99
   2  -3   4   11.76   11.49
   2  -3   4    1.96    4.17
  -2   3  -5  906.15   48.14
   2  -3   5  885.90   47.87
   2  -3   5  861.34   46.74
   2  -3   6   20.71   10.65
   2  -3   6   17.31    8.62
   2  -3   6   17.32    9.99
  -2   3  -6   18.33    8.50
   2  -3   6   11.20    5.73
   2  -3   7  509.20   32.93
   2  -3   7  494.65   35.44
   2  -3   7  563.79   36.25
  -2   3  -7  580.48   34.19
   2  -3   7  545.25   31.75
   2  -3   8   77.21   14.40
   2  -3   8   70.94   14.42
  -2   3  -8   48.96   11.54
   2  -3   8   66.08   10.14
   2  -3   9  186.25   17.48
  -2   3  -9  206.30   17.76
   2  -3   9  200.68   20.23
   2  -3   9  204.48   19.92
  -2   3 -10   43.83    8.08
   2  -3  10   33.48    9.27
   2  -3  10   40.17   10.65
   2  -3  10   36.38   10.72
  -2   3 -11  164.78   12.01
   2  -3  11  151.44   14.26
   2  -3  11  184.82   15.16
   2  -3  11  165.40   11.78
   2  -3  12  131.82    8.19
   2  -3  12  149.39    9.64
  -2   3 -12  112.82    9.14
   2  -3  12  114.24   10.27
  -2   3 -12  125.17    7.98
   2  -3  12  119.70   10.50
   2  -2 -13    2.29    2.87
  -2   2  13    6.02    4.38
  -2   2  12   52.36    8.42
   2  -2 -12   51.83    6.65
  -2   2  12   45.60    7.55
  -2   2  11  114.64   11.73
  -2   2  11  120.60   13.08
   2  -2 -11  126.47   14.29
   2  -2 -11  140.41   11.57
  -2   2  10  204.95   15.94
   2  -2 -10  211.89   15.57
   2  -2 -10  162.08   18.06
  -2   2  10  210.41   16.67
  -2   2  10  168.30   16.54
   2  -2  -9   12.35    5.75
   2  -2  -9   18.43    5.64
  -2   2   9   10.37    9.06
   2  -2  -9   32.70   10.17
  -2   2   9   14.49    8.80
  -2   2   9   17.75    8.57
  -2   2   9   21.54   10.06
   2  -2  -9   11.42    6.81
   2  -2  -8  184.62   13.24
  -2   2   8  191.39   16.58
   2  -2  -8  190.23   18.35
  -2   2   8  175.67   15.30
  -2   2   8  175.62   14.68
  -2   2   8  159.03   18.48
   2  -2  -8  173.26   13.25
   2  -2  -8  199.38   14.59
   2  -2  -7  146.62   10.91
  -2   2   7  126.67   13.25
   2  -2  -7  102.73   14.50
  -2   2   7  139.59   13.17
   2  -2  -7  129.85   11.51
   2  -2  -7  136.57   11.01
  -2   2   7  136.50   16.20
  -2   2   7  131.34   12.66
   2  -2  -6  407.38   24.91
  -2   2   6  461.56   26.56
  -2   2   6  453.26   26.79
  -2   2   6  468.64   31.33
  -2   2   6  481.10   27.88
   2  -2  -6  466.07   25.92
   2  -2  -6  434.35   25.07
  -2   2   5  276.44   17.71
  -2   2   5  270.72   18.75
   2  -2  -5  303.45   21.71
  -2   2   5  305.88   23.37
  -2   2   5  304.42   19.49
   2  -2  -4 1084.42   58.38
  -2   2   4 1062.44   59.39
  -2   2   4 1048.61   55.51
   2  -2  -3 1797.05   88.98
  -2   2   3 1699.16   89.99
  -2   2   3 1682.26   86.45
   2  -2  -2 1410.72   72.93
   2  -2  -1  237.50   15.49
   2  -2   0  649.90   34.72
   2  -2   1 2228.43  110.73
   2  -2   2  482.67   26.03
  -2   2  -3  527.71   30.77
   2  -2   3  603.17   30.78
  -2   2  -4  676.93   33.46
   2  -2   4  620.05   33.83
  -2   2  -5  925.60   50.15
   2  -2   5  964.81   50.29
   2  -2   5  944.64   48.90
  -2   2  -6    6.09    7.61
   2  -2   6    6.63    7.66
   2  -2   6    7.93    5.12
  -2   2  -7  769.20   43.51
   2  -2   7  760.61   41.66
   2  -2   7  740.31   43.04
   2  -2   8    7.80    9.17
   2  -2   8   11.49   11.59
   2  -2   8    5.77   11.91
  -2   2  -8    1.07    9.12
  -2   2  -9  551.54   34.42
   2  -2   9  556.40   34.50
   2  -2  10   85.79   11.87
   2  -2  10   63.07   13.37
   2  -2  10   93.10   14.52
   2  -2  11  267.63   21.93
   2  -2  11  272.12   21.72
  -2   2 -11  326.62   19.63
   2  -2  11  300.36   20.21
   2  -2  12   18.84    6.98
  -2   2 -12   27.14    4.88
   2  -2  12    8.97    6.92
   2  -2  12   20.20    4.31
  -2   2 -13  159.96    9.80
   2  -2  13  147.00    9.87
   2  -1 -13    0.85    2.48
  -2   1  13   -6.03    4.51
   2  -1 -12  189.43   12.60
  -2   1  12  177.09   13.90
  -2   1  12  176.85   13.00
  -2   1  11    7.88    8.14
  -2   1  11    4.02    7.92
   2  -1 -11    8.54    7.59
  -2   1  11   -4.19    7.96
   2  -1 -11   -0.66    5.78
  -2   1  10  545.25   34.76
  -2   1  10  566.54   33.46
   2  -1 -10  529.04   38.00
  -2   1  10  581.68   33.76
   2  -1 -10  598.08   33.51
  -2   1   9   52.11   10.88
  -2   1   9   41.65    9.35
  -2   1   9   30.47    9.49
   2  -1  -9   41.71   12.04
   2  -1  -9   38.30    8.16
  -2   1   8 1084.68   55.38
  -2   1   8 1098.10   58.59
   2  -1  -8 1046.61   56.56
   2  -1  -8 1198.90   64.18
  -2   1   8 1026.18   56.69
  -2   1   8 1016.56   61.96
  -2   1   8 1023.54   56.38
  -2   1   7   84.94   11.32
   2  -1  -7  100.60    9.93
  -2   1   7   70.76   12.95
  -2   1   7  110.72   11.58
   2  -1  -7   97.42   15.08
   2  -1  -7  100.46    8.86
  -2   1   6 1435.23   68.20
  -2   1   6 1360.23   68.67
  -2   1   6 1259.77   67.92
  -2   1   6 1277.62   68.06
   2  -1  -6 1249.25   66.90
   2  -1  -5  630.76   37.08
  -2   1   5  560.46   33.19
  -2   1   5  625.07   36.86
   2  -1  -4 1643.59   86.31
  -2   1   4 1613.76   82.52
  -2   1   4 1729.91   86.42
  -2   1   4 1644.99   83.17
   2  -1  -3    5.49    6.92
  -2   1   3   14.33    4.35
  -2   1   3   18.38    7.70
  -2   1   2 2473.64  119.81
   2  -1  -2 2293.86  119.57
  -2   1   1 1214.09   59.02
   2  -1  -1 1081.08   58.57
  -2   1   0 1012.71   51.25
   2  -1   0  994.19   50.82
  -2   1  -1 1452.86   72.41
   2  -1   1 1463.92   72.40
  -2   1  -2  836.64   41.38
   2  -1   3  616.31   33.71
  -2   1  -3  676.03   33.93
   2  -1   4    7.47    6.69
  -2   1  -4    3.97    3.94
   2  -1   5  435.93   25.50
   2  -1   6   73.57   10.45
  -2   1  -6   91.95   10.56
   2  -1   6  100.65    8.80
   2  -1   7  362.89   23.56
  -2   1  -7  340.91   23.48
   2  -1   7  368.35   22.28
  -2   1  -8    0.96    8.45
   2  -1   8    8.19    8.78
  -2   1  -9  517.52   31.38
   2  -1   9  477.82   31.39
  -2   1 -10    7.15    7.13
   2  -1  10  -11.24    9.62
   2  -1  11  231.40   20.71
   2  -1  11  252.35   21.52
   2  -1  11  261.38   18.74
   2  -1  12   30.02    8.58
  -2   1 -12   24.24    5.81
  -2   1 -12   28.97    6.82
   2  -1  12   40.88    8.99
   2  -1  13   69.16    7.00
  -2   1 -13   47.08    6.11
   2  -1  13   43.91    7.08
   2  -1  13   59.39    6.11
   2  -1  13   43.77    6.94
  -2   1 -13   53.79    5.39
  -2   0  13    6.41    3.77
  -2   0  12  214.66   14.02
   2   0 -12  189.99   12.79
  -2   0  11   78.26   10.59
  -2   0  11   81.79   10.31
  -2   0  11   73.53   10.07
   2   0 -11   80.59    9.03
  -2   0  10  350.63   23.82
  -2   0  10  312.58   22.19
   2   0 -10  300.12   26.44
  -2   0  10  346.40   22.66
   2   0  -9  124.83   12.42
  -2   0   9  124.63   13.80
   2   0  -9  146.45   17.76
  -2   0   8  762.39   45.79
  -2   0   8  827.18   46.31
  -2   0   8  773.34   42.92
  -2   0   8  823.91   46.76
   2   0  -8  823.25   51.87
  -2   0   8  833.40   44.89
  -2   0   7   26.73    6.39
  -2   0   7   26.14    9.58
  -2   0   7   20.22    6.23
  -2   0   7   23.48    8.90
  -2   0   7   37.03    9.34
   2   0  -7   23.08   11.25
  -2   0   7    9.39    8.77
  -2   0   6  779.53   45.33
  -2   0   6  822.29   45.67
  -2   0   6  872.32   44.93
  -2   0   6  831.44   43.20
  -2   0   6  802.14   43.39
  -2   0   6  838.67   43.79
  -2   0   6  835.91   45.34
  -2   0   5    5.18    8.23
  -2   0   5    5.78    7.07
  -2   0   5    0.58    6.44
  -2   0   5    4.73    6.68
  -2   0   4 1531.59   78.07
  -2   0   4 1582.01   75.61
   2   0  -4 1548.37   80.05
  -2   0   4 1388.97   74.74
  -2   0   3   44.21    8.23
  -2   0   3   56.79    6.47
   2   0  -2 1100.13   57.37
  -2   0   2 1123.69   57.34
  -2   0   2 1091.53   55.93
   2   0  -1  183.19   11.89
  -2   0   1  184.44   12.63
  -2   0   1  181.96   11.65
  -2   0   0 1200.60   60.96
  -2   0   0 1244.88   61.18
   2   0   0 1195.99   61.17
   2   0   0 1220.02   60.15
  -2   0  -1  473.93   24.91
  -2   0  -1  476.48   24.24
   2   0   1  455.03   23.50
  -2   0  -2 1463.35   72.97
  -2   0  -3  247.85   14.62
   2   0   4    1.52    6.18
  -2   0  -4    8.64    3.99
   2   0   5  814.87   43.71
  -2   0  -5  834.98   42.58
   2   0   6   82.19   10.23
   2   0   7  865.72   45.61
  -2   0  -7  787.80   45.37
   2   0   8   25.61    9.32
  -2   0  -8   26.64    8.51
   2   0   9  272.93   20.47
  -2   0  -9  266.65   19.59
  -2   0 -10   21.26    7.41
   2   0  11  167.95   18.26
   2   0  11  194.73   19.20
   2   0  11  191.41   15.76
  -2   0 -11  180.35   14.42
   2   0  12  111.98   13.29
  -2   0 -12  121.06   11.24
  -2   0 -12  104.52    9.95
   2   0  12  121.52   13.31
   2   0  13   93.15    9.88
  -2   0 -13   95.78    8.00
  -2   0 -13  105.66    9.16
   2   0  13   83.67    9.87
   2   0  13   95.24    7.95
   2   0  13  104.32    9.07
  -2   0 -14   75.82    5.98
   2   0  14   81.03    6.33
   2   1 -12   81.54    6.87
  -2  -1  12   83.20    8.31
  -2  -1  12   97.76    8.21
   2   1 -11   49.91    7.05
  -2  -1  11   30.20    7.79
  -2  -1  11   45.65    8.46
  -2  -1  10  112.04   12.85
  -2  -1  10  101.97   11.26
  -2  -1  10   97.84   11.42
   2   1 -10   66.40   13.11
  -2  -1   9    5.28    6.17
   2   1  -9   -3.96   10.80
  -2  -1   9   -4.70    8.54
  -2  -1   8   90.09   12.71
  -2  -1   8   98.76   10.30
  -2  -1   8   76.81   12.91
  -2  -1   8  114.18   12.44
   2   1  -8   94.96   15.79
  -2  -1   8   83.40   13.56
  -2  -1   7   37.18    9.71
  -2  -1   7   22.13    6.69
  -2  -1   7   28.34    6.95
  -2  -1   7   28.28    9.03
  -2  -1   7   24.10   10.05
  -2  -1   6  373.61   23.32
  -2  -1   6  419.88   24.08
  -2  -1   6  391.01   23.29
  -2  -1   6  401.79   24.89
  -2  -1   6  381.29   25.76
  -2  -1   6  395.58   25.68
  -2  -1   5    6.92    7.11
   2   1  -5   22.74   11.68
  -2  -1   5    4.85    6.79
  -2  -1   5    3.67    4.88
  -2  -1   5    4.47    6.42
  -2  -1   5   -2.69    7.02
  -2  -1   4  927.09   45.46
  -2  -1   4  889.40   45.47
  -2  -1   4  953.26   45.27
  -2  -1   3  247.51   17.33
  -2  -1   3  272.42   16.38
   2   1  -3  262.89   19.36
  -2  -1   3  286.34   18.64
  -2  -1   2  198.51   12.38
  -2  -1   2  190.31   13.74
  -2  -1   2  198.69   12.22
  -2  -1   2  187.13   13.89
  -2  -1   1  625.93   34.88
  -2  -1   1  674.40   34.31
  -2  -1   1  654.55   34.47
  -2  -1   0  489.54   26.92
  -2  -1   0  513.38   26.78
  -2  -1   0  473.28   26.93
  -2  -1  -1   27.75    5.51
  -2  -1  -1   37.49    6.77
  -2  -1  -1   20.71    6.13
  -2  -1  -2  926.55   48.72
  -2  -1  -2  966.91   49.26
  -2  -1  -2  963.88   49.55
  -2  -1  -3 2275.19  112.97
  -2  -1  -3 2276.99  113.41
  -2  -1  -3 2268.50  113.12
  -2  -1  -4  483.75   26.89
  -2  -1  -4  503.29   27.09
  -2  -1  -4  507.46   26.72
  -2  -1  -4  468.33   25.03
   2   1   5 1586.54   80.42
  -2  -1  -5 1669.30   81.26
   2   1   5 1655.61   82.19
  -2  -1  -5 1616.45   82.33
  -2  -1  -6    2.06    4.77
  -2  -1  -6   -3.27    5.93
   2   1   6    2.74    7.48
  -2  -1  -7  928.93   50.02
  -2  -1  -7  946.52   48.72
   2   1   7  913.51   50.02
  -2  -1  -8   46.71    8.87
   2   1   8   63.68    9.92
  -2  -1  -9  850.51   46.21
   2   1   9  821.86   46.77
  -2  -1 -10  235.24   17.21
   2   1  11  277.12   22.42
   2   1  11  274.25   22.57
   2   1  11  257.76   19.36
  -2  -1 -11  257.97   18.02
  -2  -1 -11  250.13   18.60
  -2  -1 -12  174.83   14.10
   2   1  12  198.97   14.21
   2   1  12  176.61   16.66
   2   1  12  148.30   15.74
  -2  -1 -12  173.87   13.25
   2   1  13  282.01   17.32
  -2  -1 -13  262.72   16.73
  -2  -1 -13  287.32   17.85
   2   1  14  102.28    7.49
  -2  -1 -14   96.39    6.74
  -2  -1 -14   96.88    7.56
  -2  -1 -14   82.57    6.58
  -2  -2  12   83.20    7.16
  -2  -2  12   68.86    6.46
   2   2 -11    1.79    4.38
  -2  -2  11   -0.94    5.97
  -2  -2  11    8.50    6.50
  -2  -2  11   -2.04    3.96
  -2  -2  10  349.80   21.19
  -2  -2  10  326.41   20.43
   2   2 -10  307.15   25.56
  -2  -2  10  270.27   20.45
   2   2 -10  300.12   19.88
  -2  -2  10  308.02   19.20
  -2  -2  10  288.65   21.19
  -2  -2   9   39.09    7.99
  -2  -2   9   54.26   10.67
   2   2  -9   34.75   12.84
  -2  -2   9   38.12    9.35
  -2  -2   9   36.47   10.63
  -2  -2   8  456.17   29.56
  -2  -2   8  362.18   29.45
  -2  -2   8  402.31   29.53
  -2  -2   8  454.29   27.70
  -2  -2   8  489.66   27.46
  -2  -2   7   29.86   10.16
  -2  -2   7   51.63    8.24
  -2  -2   7   53.46    9.25
  -2  -2   7   43.68   11.03
  -2  -2   7   42.12   10.44
  -2  -2   7   31.07    7.86
  -2  -2   6  840.25   47.09
  -2  -2   6  851.76   46.27
  -2  -2   6  887.28   46.38
   2   2  -6  804.49   54.44
  -2  -2   6  871.64   48.46
  -2  -2   6  822.74   48.46
  -2  -2   6  880.11   46.75
  -2  -2   6  820.13   46.00
  -2  -2   5  178.98   14.85
  -2  -2   5  193.39   13.30
  -2  -2   5  191.11   14.07
  -2  -2   5  186.01   15.42
  -2  -2   5  185.32   15.53
  -2  -2   5  194.71   13.91
  -2  -2   5  218.72   15.28
   2   2  -5  159.94   18.94
  -2  -2   5  197.40   13.64
  -2  -2   4  492.73   27.15
  -2  -2   4  430.66   26.57
  -2  -2   4  426.06   24.80
  -2  -2   4  477.05   26.53
   2   2  -4  477.92   30.89
  -2  -2   3  303.47   16.89
  -2  -2   3  264.51   16.88
  -2  -2   3  281.72   17.69
  -2  -2   3  245.26   17.17
  -2  -2   3  253.14   18.73
  -2  -2   3  290.27   17.48
  -2  -2   3  259.82   15.87
  -2  -2   2  996.19   52.17
  -2  -2   2  997.44   51.71
  -2  -2   2 1008.43   52.57
  -2  -2   2 1017.04   51.66
  -2  -2   2  905.19   54.42
  -2  -2   2 1057.32   51.57
  -2  -2   1 1564.05   82.37
  -2  -2   1 1573.36   80.12
  -2  -2   1 1603.09   80.58
  -2  -2   0  414.42   26.28
  -2  -2   0  424.42   25.08
  -2  -2   0  450.07   25.96
  -2  -2  -1 2627.26  128.66
  -2  -2  -1 2512.88  128.42
  -2  -2  -1 2559.78  129.18
  -2  -2  -2 1568.27   79.06
  -2  -2  -2 1527.16   79.10
  -2  -2  -2 1530.25   79.72
  -2  -2  -3 1752.51   84.09
  -2  -2  -3 1586.03   80.80
  -2  -2  -3 1691.49   84.42
  -2  -2  -3 1737.71   84.61
  -2  -2  -4   22.30    8.16
  -2  -2  -4   19.16    3.42
  -2  -2  -4   20.96    6.68
  -2  -2  -4   20.55    5.77
  -2  -2  -5 1057.52   57.51
  -2  -2  -5 1124.18   59.28
  -2  -2  -5 1197.76   58.16
  -2  -2  -5 1205.15   57.83
  -2  -2  -5 1052.64   56.35
   2   2   6   44.75    8.78
  -2  -2  -6   44.02    5.53
  -2  -2  -6   55.60    6.45
  -2  -2  -6   41.11    5.85
  -2  -2  -6   40.47    7.79
   2   2   7 1419.25   73.07
  -2  -2  -7 1526.80   73.62
  -2  -2  -7 1376.15   73.26
   2   2   7 1416.45   74.01
  -2  -2  -8   27.35    6.38
   2   2   8   23.31    7.94
   2   2   8   30.23    7.22
  -2  -2  -8   13.11    6.66
   2   2   9 1101.07   58.39
  -2  -2  -9 1074.68   57.59
  -2  -2 -10   38.50    7.75
   2   2  10   36.43    9.94
  -2  -2 -10   42.72    8.65
  -2  -2 -11  970.80   51.08
  -2  -2 -11  966.43   51.72
   2   2  11  909.36   51.74
   2   2  12   14.20    8.96
   2   2  12   18.14    7.67
   2   2  12   33.68    9.75
  -2  -2 -13  185.07   13.12
  -2  -2 -13  177.86   12.31
   2   2  13  164.66   12.59
  -2  -2 -14   19.09    4.40
   2   2  14   17.86    4.69
  -2  -2 -14   18.73    3.93
  -2  -2 -14   19.10    3.76
   2   3 -11   -0.26    3.15
  -2  -3  11   -0.41    5.46
  -2  -3  11   -3.33    4.52
  -2  -3  11   -0.55    3.45
  -2  -3  10  192.98   14.77
  -2  -3  10  195.75   13.49
   2   3 -10  171.48   12.78
  -2  -3  10  191.90   13.03
  -2  -3  10  146.82   13.69
  -2  -3  10  181.14   14.17
  -2  -3   9    5.43    8.73
  -2  -3   9   19.20    6.72
  -2  -3   9   17.53    8.69
  -2  -3   9    4.01    7.85
   2   3  -9    4.07   10.62
  -2  -3   8  797.96   42.08
  -2  -3   8  714.87   41.57
  -2  -3   8  797.65   42.01
  -2  -3   8  801.85   42.16
  -2  -3   8  672.41   43.92
  -2  -3   8  635.21   43.90
  -2  -3   7    5.93    7.48
  -2  -3   7    2.56    6.85
  -2  -3   7    8.38    7.57
  -2  -3   7    6.06    9.34
  -2  -3   7    6.33    9.61
   2   3  -6  814.60   54.78
  -2  -3   6  859.88   48.42
  -2  -3   6  817.62   46.19
  -2  -3   6  905.25   47.15
  -2  -3   6  813.23   45.96
  -2  -3   6  883.59   48.32
  -2  -3   6  797.60   45.54
  -2  -3   5   23.73    8.45
  -2  -3   5   28.41    8.40
  -2  -3   5   18.45    6.14
  -2  -3   5   24.93    6.94
  -2  -3   5   29.78    7.17
  -2  -3   5   24.89    5.63
   2   3  -5   21.28   12.66
  -2  -3   5   25.31    6.70
  -2  -3   5   20.21    7.99
  -2  -3   4  984.17   48.51
  -2  -3   4  965.93   49.81
  -2  -3   4  938.26   49.89
  -2  -3   4  916.64   48.41
  -2  -3   4  845.12   48.20
   2   3  -4  878.06   53.75
  -2  -3   4  925.63   48.00
  -2  -3   4  888.52   48.04
  -2  -3   4  915.30   48.17
  -2  -3   4  921.68   49.22
  -2  -3   3  454.62   26.08
  -2  -3   3  437.86   26.35
  -2  -3   3  416.88   24.63
  -2  -3   3  439.92   25.50
  -2  -3   3  435.29   25.61
  -2  -3   2 1465.04   77.07
  -2  -3   2 1537.41   75.81
  -2  -3   2 1548.96   76.03
  -2  -3   2 1381.03   77.32
  -2  -3   2 1486.51   79.14
  -2  -3   1   23.40    6.63
  -2  -3   1   15.84    8.90
  -2  -3   1   24.93    8.36
  -2  -3   1   25.47    6.27
  -2  -3   1   29.72   10.77
  -2  -3   0 1132.63   60.59
  -2  -3   0 1092.50   61.72
  -2  -3   0 1101.22   61.30
  -2  -3  -1  626.58   38.92
  -2  -3  -1  732.01   40.09
  -2  -3  -1  631.14   40.33
  -2  -3  -2  656.51   39.04
  -2  -3  -2  675.25   40.33
  -2  -3  -2  657.06   39.29
  -2  -3  -3 1235.05   70.54
  -2  -3  -3 1435.48   70.74
  -2  -3  -3 1315.22   66.70
  -2  -3  -3 1343.72   71.23
  -2  -3  -4  328.27   22.47
  -2  -3  -4  314.35   18.67
  -2  -3  -4  328.01   22.71
  -2  -3  -4  338.24   21.62
  -2  -3  -5 1993.26  100.60
  -2  -3  -5 1915.72   98.26
  -2  -3  -5 2009.81  101.76
  -2  -3  -5 1984.83   99.92
  -2  -3  -6    4.21    3.60
  -2  -3  -6   -1.38    5.33
  -2  -3  -6    7.52    5.32
  -2  -3  -7 1371.60   69.65
  -2  -3  -7 1331.01   69.74
  -2  -3  -7 1406.16   70.71
  -2  -3  -8   48.34    7.67
  -2  -3  -8   36.45    7.01
   2   3   8   55.39    8.90
   2   3   8   51.11    8.62
  -2  -3  -8   62.28    8.77
   2   3   9  577.82   33.81
  -2  -3  -9  530.76   32.75
  -2  -3  -9  626.53   33.23
   2   3   9  574.88   33.32
  -2  -3  -9  576.01   32.75
  -2  -3 -10   21.70    6.62
  -2  -3 -10   20.26    6.89
  -2  -3 -10   17.71    6.69
   2   3  10   29.31    8.91
   2   3  10   22.24    7.74
   2   3  11  193.74   15.47
  -2  -3 -11  212.84   16.37
  -2  -3 -11  227.78   15.90
  -2  -3 -11  221.45   15.44
   2   3  12   -1.68    6.59
   2   3  13   72.82    8.15
  -2  -3 -13   86.77    8.70
  -2  -3 -13   94.49    8.23
  -2  -3 -13   80.59    8.12
  -2  -3 -14   31.76    4.84
  -2  -3 -14   32.03    4.46
  -2  -3 -14   30.00    4.44
  -2  -4  11   28.15    4.41
  -2  -4  10  244.61   14.06
   2   4 -10  199.81   12.96
  -2  -4  10  205.28   14.57
  -2  -4  10  204.53   14.97
  -2  -4  10  233.61   14.80
  -2  -4   9   31.36    7.01
  -2  -4   9   29.23    5.95
  -2  -4   9   38.78    9.19
  -2  -4   9   38.92    8.54
  -2  -4   9   34.34    7.36
  -2  -4   8  248.62   20.61
  -2  -4   8  234.99   19.95
  -2  -4   7   33.82    8.98
   2   4  -7   38.46   17.93
  -2  -4   7   22.60    9.18
  -2  -4   7   21.28    7.30
  -2  -4   7   29.61    8.23
   2   4  -6  338.29   30.88
  -2  -4   6  304.93   20.48
  -2  -4   6  313.20   21.18
  -2  -4   6  297.57   21.58
  -2  -4   6  287.75   21.11
  -2  -4   6  267.98   22.82
  -2  -4   6  360.77   23.84
  -2  -4   5   -3.58    6.32
  -2  -4   5   -1.70    7.83
  -2  -4   5   -0.85    7.22
  -2  -4   5    3.52    5.21
   2   4  -5   -4.01   12.35
  -2  -4   5   10.08    8.32
  -2  -4   5   13.43    8.56
  -2  -4   5    6.86    7.65
  -2  -4   4  618.96   36.16
   2   4  -4  711.66   44.20
  -2  -4   4  662.33   37.80
  -2  -4   4  662.45   37.32
  -2  -4   4  648.42   36.31
  -2  -4   4  694.96   36.44
  -2  -4   4  699.53   36.90
  -2  -4   4  598.75   36.27
  -2  -4   4  655.19   38.07
  -2  -4   4  702.85   38.17
  -2  -4   3    9.97    5.14
  -2  -4   3    7.01    6.42
  -2  -4   3   16.67    6.25
  -2  -4   3    4.91    6.40
  -2  -4   3   15.42    5.33
  -2  -4   3    8.47    4.71
  -2  -4   3    3.88    4.73
  -2  -4   3   10.98    5.92
  -2  -4   3    6.62    4.70
  -2  -4   3   11.69    4.64
  -2  -4   3   11.57    6.89
  -2  -4   3   16.19    7.27
  -2  -4   2  300.56   19.25
  -2  -4   2  347.28   19.80
  -2  -4   2  336.63   20.56
  -2  -4   2  341.44   19.47
  -2  -4   2  330.69   19.80
  -2  -4   2  292.72   19.87
  -2  -4   2  328.48   22.94
  -2  -4   2  345.46   21.01
  -2  -4   2  340.61   24.29
  -2  -4   2  361.11   21.83
  -2  -4   2  316.63   19.49
  -2  -4   1  187.80   13.97
  -2  -4   1  207.99   20.09
  -2  -4   1  211.04   13.83
  -2  -4   1  193.49   15.36
  -2  -4   1  196.41   14.98
  -2  -4   1  211.96   18.88
  -2  -4   1  197.71   14.39
  -2  -4   0  156.75   11.24
  -2  -4   0  145.85   14.12
  -2  -4   0  130.30   13.62
  -2  -4   0  159.21   17.15
  -2  -4   0  142.72   10.80
  -2  -4   0  147.02   13.05
  -2  -4   0  159.95   19.59
  -2  -4   0  148.96   17.45
  -2  -4  -1  625.94   37.09
  -2  -4  -1  480.93   32.09
  -2  -4  -1  497.72   32.12
  -2  -4  -1  570.09   36.94
  -2  -4  -1  580.79   29.50
  -2  -4  -1  515.21   31.57
  -2  -4  -1  606.05   38.62
  -2  -4  -1  586.95   29.76
  -2  -4  -2  166.24   17.13
  -2  -4  -2  172.05   13.82
  -2  -4  -2  168.84   14.67
  -2  -4  -2  186.83   18.08
  -2  -4  -2  200.97   20.47
  -2  -4  -2  160.46   10.79
  -2  -4  -2  170.22   13.67
  -2  -4  -2  153.03   11.05
  -2  -4  -3  521.15   33.40
  -2  -4  -3  498.34   29.24
  -2  -4  -3  522.63   29.54
  -2  -4  -3  558.49   33.92
  -2  -4  -3  484.59   27.24
  -2  -4  -3  529.70   29.17
  -2  -4  -3  578.47   35.26
  -2  -4  -3  507.17   27.49
  -2  -4  -4  295.55   20.47
  -2  -4  -4  245.02   16.54
  -2  -4  -4  242.87   16.69
  -2  -4  -4  246.85   20.05
  -2  -4  -4  232.89   16.04
  -2  -4  -4  228.16   15.69
  -2  -4  -4  258.46   20.98
  -2  -4  -5 1523.80   75.74
  -2  -4  -5 1479.30   75.34
  -2  -4  -5 1483.26   75.20
  -2  -4  -5 1418.03   76.09
  -2  -4  -5 1481.58   78.61
  -2  -4  -5 1566.76   79.88
  -2  -4  -6  168.87   12.30
  -2  -4  -6  179.14   12.63
  -2  -4  -6  168.23   12.08
  -2  -4  -6  171.86   13.18
  -2  -4  -6  177.55   14.92
  -2  -4  -6  149.55   15.19
  -2  -4  -6  182.20   12.61
  -2  -4  -6  192.93   12.38
  -2  -4  -7  508.46   27.56
  -2  -4  -7  459.31   27.59
  -2  -4  -7  499.40   27.82
  -2  -4  -8   16.30    5.76
  -2  -4  -8   27.10    7.64
  -2  -4  -8   28.30    6.34
  -2  -4  -8   22.22    5.91
   2   4   9  517.20   30.10
  -2  -4  -9  458.38   28.24
  -2  -4  -9  491.38   29.82
  -2  -4  -9  476.59   28.60
   2   4   9  496.19   29.84
  -2  -4  -9  509.24   28.84
  -2  -4 -10   91.36    9.57
  -2  -4 -10   88.10   10.77
   2   4  10   83.53   10.85
  -2  -4 -10   86.92   10.19
  -2  -4 -10   76.20    9.42
  -2  -4 -11   90.53   10.00
  -2  -4 -11  104.63   10.24
  -2  -4 -11   84.15    9.89
  -2  -4 -11   94.36    9.98
  -2  -4 -12  104.08    9.87
  -2  -4 -12   80.57    8.69
  -2  -4 -13  136.04    9.98
  -2  -4 -13  126.12    9.96
  -2  -4 -13  116.12   10.04
  -2  -4 -14   83.86    6.56
  -2  -4 -14   74.42    6.45
  -2  -4 -14   79.97    6.74
  -2  -5  10  111.55    7.83
  -2  -5  10  116.59    8.32
  -2  -5   9   22.56    6.51
  -2  -5   9   18.48    6.41
  -2  -5   9   22.08    7.00
  -2  -5   9   23.49    5.65
  -2  -5   9   35.02    5.17
  -2  -5   8  118.84   10.65
  -2  -5   8  125.43   11.25
  -2  -5   8  106.35   12.16
  -2  -5   8  111.87   10.59
  -2  -5   8   98.92   12.34
  -2  -5   7    1.06    7.86
  -2  -5   7   -1.12    8.61
   2   5  -6  217.90   25.97
  -2  -5   6  223.89   18.12
  -2  -5   6  245.64   18.02
  -2  -5   6  220.95   17.64
  -2  -5   6  218.03   16.64
  -2  -5   5   34.77    9.17
  -2  -5   5   39.00    7.66
   2   5  -5   37.65   13.99
  -2  -5   5   47.03    7.72
  -2  -5   5   45.78    8.95
  -2  -5   5   33.04    8.89
  -2  -5   5   35.61    9.03
  -2  -5   5   43.19   10.30
  -2  -5   4  230.22   18.35
  -2  -5   4  226.18   17.35
  -2  -5   4  238.63   18.37
  -2  -5   4  243.34   17.23
  -2  -5   4  213.02   16.78
   2   5  -4  207.63   23.67
  -2  -5   4  267.02   17.06
  -2  -5   4  233.14   17.96
  -2  -5   4  267.04   17.08
  -2  -5   3   16.40    5.84
  -2  -5   3   15.15    5.14
  -2  -5   3   10.31    7.07
  -2  -5   3   10.66    5.80
  -2  -5   3    9.71    6.20
  -2  -5   3   10.55    6.78
  -2  -5   3   14.15    5.17
  -2  -5   3   14.18    7.75
  -2  -5   3   13.21    5.28
  -2  -5   3   13.03    8.02
  -2  -5   3    6.60    5.92
  -2  -5   2  274.54   17.18
  -2  -5   2  237.09   17.25
  -2  -5   2  267.53   16.43
  -2  -5   2  251.02   16.89
  -2  -5   2  282.35   17.64
  -2  -5   2  272.78   18.34
  -2  -5   2  279.89   17.27
  -2  -5   2  261.08   16.35
  -2  -5   2  267.77   17.88
  -2  -5   2  245.84   17.87
  -2  -5   2  267.45   17.64
  -2  -5   2  230.02   16.44
  -2  -5   2  287.03   19.49
  -2  -5   2  259.39   17.32
  -2  -5   1  690.28   38.57
  -2  -5   1  682.33   37.02
  -2  -5   1  669.06   36.45
  -2  -5   1  659.60   37.09
  -2  -5   1  717.58   37.58
  -2  -5   1  737.47   38.04
  -2  -5   1  701.33   36.87
  -2  -5   1  734.59   37.68
  -2  -5   1  663.10   38.59
  -2  -5   1  685.74   39.30
  -2  -5   1  636.89   36.15
  -2  -5   1  681.63   38.62
  -2  -5   1  697.64   37.83
  -2  -5   1  691.13   36.59
  -2  -5   1  669.07   37.15
  -2  -5   0  264.07   17.28
  -2  -5   0  268.28   17.34
  -2  -5   0  283.70   16.51
  -2  -5   0  306.28   18.70
  -2  -5   0  224.27   18.52
  -2  -5   0  257.80   16.68
  -2  -5   0  274.60   17.12
  -2  -5   0  276.34   16.98
  -2  -5   0  266.43   16.28
  -2  -5   0  273.70   16.72
  -2  -5   0  235.96   20.08
  -2  -5   0  228.94   19.68
  -2  -5  -1  838.09   43.68
  -2  -5  -1  871.00   46.62
  -2  -5  -1  839.17   46.77
  -2  -5  -1  811.65   43.36
  -2  -5  -1  842.01   45.11
  -2  -5  -1  859.31   44.18
  -2  -5  -1  840.24   43.72
  -2  -5  -1  800.22   43.06
  -2  -5  -1  798.35   44.05
  -2  -5  -1  826.37   45.81
  -2  -5  -2  114.85    9.03
  -2  -5  -2  111.11   12.57
  -2  -5  -2  118.08    9.30
  -2  -5  -2  107.29   12.78
  -2  -5  -2  108.46   11.66
  -2  -5  -2  111.59   10.97
  -2  -5  -3 2223.83  109.49
  -2  -5  -3 2237.13  112.18
  -2  -5  -3 2192.60  111.74
  -2  -5  -3 2196.84  109.64
  -2  -5  -3 2159.47  111.43
  -2  -5  -3 2139.00  110.88
  -2  -5  -3 2320.16  111.59
  -2  -5  -4   62.48    9.33
  -2  -5  -4   83.04    9.16
  -2  -5  -4   59.55    8.19
  -2  -5  -4   69.04    8.41
  -2  -5  -4   60.68    9.54
  -2  -5  -4   73.83    9.03
  -2  -5  -5  596.26   32.92
  -2  -5  -5  623.29   33.06
  -2  -5  -5  593.73   34.05
  -2  -5  -5  667.82   34.94
  -2  -5  -5  630.95   35.03
  -2  -5  -5  594.56   35.39
  -2  -5  -5  613.15   33.04
  -2  -5  -5  626.85   34.09
  -2  -5  -5  615.64   34.39
  -2  -5  -6    1.53    4.96
  -2  -5  -6    4.60    4.92
  -2  -5  -6   -1.50    5.29
  -2  -5  -6    2.49    5.60
  -2  -5  -6   -1.83    6.22
  -2  -5  -6    5.98    4.99
  -2  -5  -6   -3.27    6.39
  -2  -5  -6    1.66    5.40
  -2  -5  -6   -2.97    5.77
  -2  -5  -7 1038.34   57.83
  -2  -5  -7 1024.12   54.53
  -2  -5  -7 1031.83   53.85
  -2  -5  -7 1059.53   53.90
  -2  -5  -7  981.17   54.03
  -2  -5  -7 1043.12   54.42
  -2  -5  -7 1040.27   54.06
  -2  -5  -7 1064.94   59.24
  -2  -5  -8   27.04    6.92
  -2  -5  -8   37.41    6.97
  -2  -5  -8   33.69    6.62
  -2  -5  -8   23.46    5.97
  -2  -5  -9  722.05   40.66
   2   5   9  685.34   40.21
  -2  -5  -9  670.21   38.68
  -2  -5  -9  704.56   38.20
  -2  -5  -9  692.54   38.21
  -2  -5  -9  691.72   38.44
   2   5   9  698.20   39.94
  -2  -5 -10   49.37    7.83
   2   5  10   48.14    9.21
  -2  -5 -10   42.99    7.14
  -2  -5 -10   45.39    7.82
  -2  -5 -10   37.79    7.26
  -2  -5 -11  501.84   30.92
   2   5  11  502.03   31.26
  -2  -5 -11  536.11   30.25
  -2  -5 -11  491.42   30.11
  -2  -5 -11  566.39   30.97
  -2  -5 -11  557.90   30.41
  -2  -5 -12  144.64   11.24
  -2  -5 -12  129.98   11.00
  -2  -5 -12  131.38   10.94
  -2  -5 -12  136.89   11.06
  -2  -5 -13  171.08   11.83
  -2  -5 -13  179.88   11.90
  -2  -5 -13  172.71   12.01
  -2  -5 -14  121.83    7.84
  -2  -5 -14  126.47    7.79
  -2  -5 -14  131.63    7.91
  -2  -6   9   -1.22    3.54
  -2  -6   8  152.78   12.23
  -2  -6   8  157.72   11.37
  -2  -6   8  167.24   12.06
  -2  -6   8  142.32   12.39
  -2  -6   8  146.04   11.58
  -2  -6   7    5.67    6.04
  -2  -6   7    9.26    6.89
  -2  -6   7    5.05    6.16
  -2  -6   7   -3.25    6.66
  -2  -6   7    7.92    6.93
  -2  -6   6  211.18   16.61
  -2  -6   6  194.78   16.62
   2   6  -5   25.61   13.49
  -2  -6   5   32.62    8.92
  -2  -6   5   17.22    6.14
  -2  -6   5   -0.95    8.38
  -2  -6   5    9.08    8.33
  -2  -6   5   15.98    8.32
  -2  -6   5   21.66    8.12
  -2  -6   5   13.97    6.27
  -2  -6   4  267.23   18.54
  -2  -6   4  258.03   20.16
  -2  -6   4  270.20   19.88
   2   6  -4  273.71   27.51
  -2  -6   4  276.84   18.79
  -2  -6   4  285.69   20.68
  -2  -6   4  280.58   19.17
  -2  -6   4  240.44   18.70
  -2  -6   4  291.41   20.77
  -2  -6   4  259.36   19.06
  -2  -6   3  281.46   19.11
  -2  -6   3  269.23   18.85
  -2  -6   3  249.64   18.39
  -2  -6   3  277.61   18.98
  -2  -6   3  313.96   21.58
  -2  -6   3  286.23   18.81
  -2  -6   3  310.67   20.17
  -2  -6   3  271.34   18.97
  -2  -6   3  287.02   20.25
  -2  -6   2  175.87   14.91
  -2  -6   2  196.61   14.85
  -2  -6   2  177.57   15.10
  -2  -6   2  156.16   14.24
  -2  -6   2  177.52   13.54
  -2  -6   2  195.79   16.85
  -2  -6   2  193.89   14.23
  -2  -6   2  187.44   13.45
  -2  -6   2  182.13   18.25
  -2  -6   2  159.64   18.81
  -2  -6   2  185.01   14.24
  -2  -6   2  194.16   14.16
  -2  -6   1  563.12   30.14
  -2  -6   1  488.98   30.40
  -2  -6   1  483.13   37.49
  -2  -6   1  520.53   29.69
  -2  -6   1  463.20   28.01
  -2  -6   1  478.68   28.95
  -2  -6   1  506.94   31.71
  -2  -6   1  495.28   30.89
  -2  -6   1  476.37   27.89
  -2  -6   1  546.60   31.46
  -2  -6   1  533.94   29.17
  -2  -6   1  494.36   36.30
  -2  -6   1  511.54   29.34
  -2  -6   1  500.55   28.37
  -2  -6   1  505.29   29.15
  -2  -6   0  838.84   45.29
  -2  -6   0  816.97   44.50
  -2  -6   0  705.57   45.57
  -2  -6   0  836.76   55.35
  -2  -6   0  832.67   44.03
  -2  -6   0  795.82   43.29
  -2  -6   0  852.56   43.87
  -2  -6   0  848.46   44.11
  -2  -6   0  858.89   43.77
  -2  -6   0  838.08   53.33
  -2  -6   0  793.42   46.49
  -2  -6   0  759.90   46.92
  -2  -6   0  807.28   42.69
  -2  -6   0  880.84   45.38
  -2  -6   0  792.47   43.26
  -2  -6   0  807.31   44.13
  -2  -6  -1  981.42   51.37
  -2  -6  -1  927.90   49.55
  -2  -6  -1  901.10   48.74
  -2  -6  -1  909.37   48.24
  -2  -6  -1  911.89   51.63
  -2  -6  -1  876.02   51.89
  -2  -6  -1  916.71   48.04
  -2  -6  -1  990.80   59.41
  -2  -6  -1  898.43   48.69
  -2  -6  -1  968.92   48.61
  -2  -6  -1  923.08   50.12
  -2  -6  -1 1033.28   61.72
  -2  -6  -1  859.52   48.20
  -2  -6  -2  731.23   39.89
  -2  -6  -2  661.73   35.98
  -2  -6  -2  680.10   38.38
  -2  -6  -2  700.61   37.52
  -2  -6  -2  726.54   41.19
  -2  -6  -2  708.35   40.40
  -2  -6  -2  722.53   48.48
  -2  -6  -2  701.16   37.33
  -2  -6  -2  742.47   46.89
  -2  -6  -2  719.43   37.12
  -2  -6  -2  664.47   38.81
  -2  -6  -2  656.27   37.71
  -2  -6  -3  836.76   44.16
  -2  -6  -3  794.19   41.11
  -2  -6  -3  705.77   42.77
  -2  -6  -3  791.64   42.60
  -2  -6  -3  813.77   45.19
  -2  -6  -3  806.97   44.79
  -2  -6  -3  919.98   53.46
  -2  -6  -3  772.12   41.80
  -2  -6  -3  868.48   51.25
  -2  -6  -3  798.78   41.62
  -2  -6  -3  812.08   42.87
  -2  -6  -3  758.10   43.30
  -2  -6  -4  152.90   13.04
  -2  -6  -4  206.94   19.62
  -2  -6  -4  168.06   19.84
  -2  -6  -4  180.74   13.19
  -2  -6  -4  141.09   13.91
  -2  -6  -4  166.53   14.71
  -2  -6  -4  157.64   13.70
  -2  -6  -4  164.07   12.72
  -2  -6  -4  158.25   11.27
  -2  -6  -4  150.26   12.23
  -2  -6  -5 1525.23   80.44
  -2  -6  -5 1587.93   81.34
  -2  -6  -5 1628.52   81.91
  -2  -6  -5 1615.30   82.01
  -2  -6  -5 1704.70   90.19
  -2  -6  -5 1688.80   88.45
  -2  -6  -5 1575.61   82.17
  -2  -6  -5 1521.45   82.33
  -2  -6  -5 1532.92   79.99
  -2  -6  -5 1592.16   79.84
  -2  -6  -5 1655.79   80.17
  -2  -6  -5 1512.58   81.41
  -2  -6  -6   -5.20    7.04
  -2  -6  -6    6.71    7.45
  -2  -6  -6    2.74    4.88
  -2  -6  -6    0.55    4.73
  -2  -6  -6   -0.53    5.30
  -2  -6  -6   -5.22    6.52
  -2  -6  -6   11.13   10.93
  -2  -6  -6    1.60    9.07
  -2  -6  -6    3.93    7.01
  -2  -6  -7 1012.24   54.18
  -2  -6  -7 1047.45   54.67
  -2  -6  -7 1064.73   59.46
  -2  -6  -7  963.91   59.83
  -2  -6  -7  987.95   54.13
  -2  -6  -7 1033.66   53.05
  -2  -6  -7  938.02   52.89
  -2  -6  -7 1055.18   53.20
  -2  -6  -8    5.36    6.30
  -2  -6  -8    7.62    5.56
  -2  -6  -8    5.55    5.81
  -2  -6  -8    5.37    5.71
  -2  -6  -9  658.77   39.01
  -2  -6  -9  642.36   36.00
  -2  -6  -9  635.97   36.97
  -2  -6  -9  677.09   36.15
  -2  -6  -9  647.88   36.18
  -2  -6 -10    5.70    7.88
  -2  -6 -10    3.20    5.22
  -2  -6 -10    1.24    5.48
   2   6  10   24.26    9.02
  -2  -6 -10    6.21    6.41
  -2  -6 -10    0.65    5.16
  -2  -6 -11  518.78   29.62
   2   6  11  451.49   29.34
  -2  -6 -12   13.85    5.63
   2   6  12    1.29    6.35
  -2  -6 -12    6.27    4.34
   2   6  12    2.31    5.08
  -2  -6 -12    5.50    4.90
  -2  -6 -12    1.55    4.48
  -2  -6 -13  275.92   14.84
  -2  -6 -13  279.69   14.80
  -2  -6 -14   18.27    3.23
  -2  -6 -14   30.60    3.62
  -2  -7   8  116.46    8.14
  -2  -7   7    4.60    4.93
  -2  -7   7   -0.97    5.17
  -2  -7   7   -3.45    5.36
  -2  -7   7   -3.19    4.93
  -2  -7   7    5.01    4.86
  -2  -7   6  315.34   20.13
  -2  -7   6  266.66   19.27
  -2  -7   6  324.44   20.31
  -2  -7   6  295.78   19.49
  -2  -7   6  317.52   20.24
  -2  -7   5   25.90    8.50
  -2  -7   5   22.54    6.12
  -2  -7   5   16.63    6.98
  -2  -7   5   19.14    7.60
  -2  -7   5   21.46    7.11
  -2  -7   5   18.16    7.73
  -2  -7   5   14.64    5.59
  -2  -7   4  323.83   22.70
  -2  -7   4  349.65   22.67
  -2  -7   4  321.95   22.16
  -2  -7   4  374.79   24.82
  -2  -7   4  357.17   22.51
  -2  -7   4  420.73   25.48
  -2  -7   4  335.38   23.07
  -2  -7   3  241.34   17.27
  -2  -7   3  235.87   17.10
  -2  -7   3  224.06   16.54
  -2  -7   3  228.89   17.02
  -2  -7   3  252.35   19.84
   2   7  -3  208.24   25.02
  -2  -7   3  236.22   16.92
  -2  -7   2  914.80   57.79
  -2  -7   2 1032.92   53.02
  -2  -7   2  946.83   53.07
  -2  -7   2  921.88   59.19
  -2  -7   2  894.07   52.99
  -2  -7   2  953.76   52.93
  -2  -7   2 1040.81   52.93
  -2  -7   2 1056.22   53.04
  -2  -7   2  929.24   51.42
  -2  -7   2 1042.15   53.13
  -2  -7   2 1042.56   55.40
  -2  -7   2  983.07   53.05
  -2  -7   2  942.06   51.99
  -2  -7   1   96.53   12.24
  -2  -7   1  108.87    9.75
  -2  -7   1   87.19   10.28
  -2  -7   1  111.86   12.74
  -2  -7   1  128.21   18.71
  -2  -7   1  125.79   17.51
  -2  -7   1  102.15   13.40
  -2  -7   1  106.11   12.90
  -2  -7   1  106.07   11.13
  -2  -7   1  121.16   11.07
  -2  -7   1  125.14   11.31
  -2  -7   1  105.07   10.45
  -2  -7   0  290.50   22.14
  -2  -7   0  297.02   30.12
  -2  -7   0  294.59   28.96
  -2  -7   0  342.28   21.37
  -2  -7   0  327.48   21.07
  -2  -7   0  253.48   22.73
  -2  -7   0  296.67   22.65
  -2  -7   0  290.07   19.17
  -2  -7   0  293.64   19.58
  -2  -7   0  321.76   20.13
  -2  -7   0  277.82   18.63
  -2  -7   0  313.33   20.13
  -2  -7   0  306.67   19.65
  -2  -7  -1  396.74   26.51
  -2  -7  -1  355.06   33.38
  -2  -7  -1  402.55   25.06
  -2  -7  -1  401.36   23.97
  -2  -7  -1  386.77   26.89
  -2  -7  -1  360.41   27.37
  -2  -7  -1  380.83   22.72
  -2  -7  -1  417.08   36.41
  -2  -7  -1  367.36   22.95
  -2  -7  -1  376.50   23.61
  -2  -7  -1  378.26   22.79
  -2  -7  -1  372.41   23.78
  -2  -7  -1  380.22   23.33
  -2  -7  -2  262.86   20.76
  -2  -7  -2  293.37   21.73
  -2  -7  -2  260.45   16.55
  -2  -7  -2  328.64   27.95
  -2  -7  -2  244.36   16.76
  -2  -7  -2  288.99   28.13
  -2  -7  -2  277.37   20.01
  -2  -7  -2  241.56   17.44
  -2  -7  -2  242.32   18.13
  -2  -7  -2  279.98   17.92
  -2  -7  -2  211.53   16.46
  -2  -7  -3  620.33   34.32
  -2  -7  -3  553.55   43.14
  -2  -7  -3  642.13   36.84
  -2  -7  -3  629.29   37.16
  -2  -7  -3  637.44   36.00
  -2  -7  -3  641.36   43.07
  -2  -7  -3  569.26   32.07
  -2  -7  -3  596.33   34.22
  -2  -7  -3  553.12   34.12
  -2  -7  -4  374.38   22.67
  -2  -7  -4  307.08   30.32
  -2  -7  -4  367.56   24.91
  -2  -7  -4  320.01   23.39
  -2  -7  -4  368.93   23.64
  -2  -7  -4  380.26   29.89
  -2  -7  -4  337.21   20.36
  -2  -7  -4  320.49   21.79
  -2  -7  -4  353.31   21.91
  -2  -7  -5  754.37   40.55
  -2  -7  -5  773.18   49.82
  -2  -7  -5  719.90   41.49
  -2  -7  -5  684.18   41.81
  -2  -7  -5  762.48   41.04
  -2  -7  -5  724.74   47.36
  -2  -7  -5  724.35   38.36
  -2  -7  -5  676.14   38.75
  -2  -7  -5  657.05   39.36
  -2  -7  -6  168.79   13.85
  -2  -7  -6  192.59   22.46
  -2  -7  -6  166.61   19.44
  -2  -7  -6  196.32   15.99
  -2  -7  -6  205.85   17.03
  -2  -7  -6  178.84   15.86
  -2  -7  -6  193.45   15.58
  -2  -7  -6  182.11   13.43
  -2  -7  -7  897.37   53.39
  -2  -7  -7  881.38   47.55
  -2  -7  -7  850.62   54.55
  -2  -7  -7  844.16   47.67
  -2  -7  -7  841.25   47.07
  -2  -7  -7  821.02   45.32
  -2  -7  -8  135.26   11.15
  -2  -7  -8  121.93   12.41
  -2  -7  -8  108.68   10.58
  -2  -7  -8  132.24   10.93
  -2  -7  -9  294.83   19.88
  -2  -7  -9  270.39   21.08
  -2  -7  -9  267.43   17.99
  -2  -7  -9  297.32   18.40
  -2  -7  -9  278.33   17.97
  -2  -7 -10   12.11    8.12
   2   7  10   -0.94    8.57
   2   7  11  118.81   12.65
  -2  -7 -11  133.68   11.73
  -2  -7 -11  131.11   10.34
  -2  -7 -11  139.73   10.57
  -2  -7 -11  112.96   11.78
  -2  -7 -11  153.39   10.82
  -2  -7 -12   16.59    5.30
  -2  -7 -12   16.94    5.54
   2   7  12   18.20    5.55
  -2  -7 -12   17.32    4.42
   2   7  12   11.82    6.12
  -2  -7 -13   89.43    7.61
  -2  -7 -13  107.21    7.34
  -2  -8   6  169.58   12.24
  -2  -8   6  218.01   13.17
  -2  -8   6  187.86   12.12
  -2  -8   6  201.59   12.87
  -2  -8   6  177.68   11.99
  -2  -8   5    1.56    4.59
  -2  -8   5    7.29    5.26
  -2  -8   5   -2.82    6.10
  -2  -8   5   -0.48    4.94
  -2  -8   5    0.45    3.95
  -2  -8   5   -6.22    6.79
  -2  -8   4  227.64   15.99
  -2  -8   4  232.33   16.39
  -2  -8   4  256.86   18.39
  -2  -8   4  257.51   16.56
  -2  -8   4  235.28   15.91
  -2  -8   4  242.90   15.90
  -2  -8   4  240.07   17.98
  -2  -8   3   -5.02    7.94
  -2  -8   3   -2.25    5.43
  -2  -8   3    1.97    5.44
  -2  -8   3   -4.25    6.17
  -2  -8   3   -2.38    5.32
  -2  -8   3    5.03    5.12
  -2  -8   3    4.91    4.89
  -2  -8   3    9.14    8.95
  -2  -8   2  259.82   19.58
  -2  -8   2  272.65   17.57
  -2  -8   2  239.08   17.47
  -2  -8   2  230.37   16.67
  -2  -8   2  225.50   17.00
  -2  -8   1  197.32   15.86
  -2  -8   1  154.87   15.86
  -2  -8   1  163.81   13.66
  -2  -8   1  160.89   15.30
  -2  -8   1  167.72   13.20
  -2  -8   1  167.69   13.73
  -2  -8   1  171.63   13.87
  -2  -8   1  190.37   20.90
  -2  -8   1  152.53   20.09
  -2  -8   1  175.88   14.13
  -2  -8   0  361.52   31.34
  -2  -8   0  348.87   21.94
  -2  -8   0  305.87   30.97
  -2  -8   0  329.23   21.68
  -2  -8   0  338.03   21.78
  -2  -8   0  319.57   22.35
  -2  -8  -1  274.22   20.79
  -2  -8  -1  267.92   18.34
  -2  -8  -1  246.12   20.56
  -2  -8  -1  227.87   21.09
  -2  -8  -1  246.96   27.77
  -2  -8  -1  247.65   26.47
  -2  -8  -1  266.15   18.37
  -2  -8  -1  250.18   17.02
  -2  -8  -1  252.65   17.93
  -2  -8  -1  266.00   18.39
  -2  -8  -2  285.39   20.71
  -2  -8  -2  288.44   29.06
  -2  -8  -2  261.30   27.30
  -2  -8  -2  276.82   18.52
  -2  -8  -2  266.79   21.16
  -2  -8  -2  267.98   21.78
  -2  -8  -2  265.84   18.36
  -2  -8  -2  248.21   17.34
  -2  -8  -2  210.94   16.73
  -2  -8  -2  267.40   17.96
  -2  -8  -3  424.92   27.74
  -2  -8  -3  359.14   32.88
  -2  -8  -3  408.52   25.74
  -2  -8  -3  405.08   35.81
  -2  -8  -3  382.49   27.44
  -2  -8  -3  461.77   29.20
  -2  -8  -3  410.46   25.76
  -2  -8  -3  429.28   26.29
  -2  -8  -4  113.44   14.21
  -2  -8  -4  115.89   11.39
  -2  -8  -4  112.43    9.47
  -2  -8  -4  118.88   13.81
  -2  -8  -4  101.46   12.84
  -2  -8  -4   98.13   10.26
  -2  -8  -4  106.00   19.11
  -2  -8  -4   93.41   16.74
  -2  -8  -4  103.87   11.94
  -2  -8  -5  230.28   17.41
  -2  -8  -5  225.60   23.91
  -2  -8  -5  234.76   25.10
  -2  -8  -5  233.72   18.58
  -2  -8  -5  208.66   18.51
  -2  -8  -5  203.52   14.44
  -2  -8  -5  183.82   17.11
  -2  -8  -6  162.86   12.04
  -2  -8  -6  130.65   19.86
  -2  -8  -6  144.45   18.92
  -2  -8  -6  147.65   14.08
  -2  -8  -7   77.58    8.18
  -2  -8  -7   45.76   12.10
  -2  -8  -7   72.14   14.47
  -2  -8  -7   67.72   10.16
  -2  -8  -8   17.62    6.74
  -2  -8  -8   28.33    7.58
  -2  -8  -8   21.28    8.50
  -2  -8  -8   25.90    7.89
  -2  -8  -8   31.05    6.10
  -2  -8  -9  254.28   19.49
   2   8  10   35.15    8.97
  -2  -8 -10   13.81    5.86
  -2  -8 -10   23.70    8.14
  -2  -8 -10   24.25    5.21
  -2  -8 -11  195.61   12.77
  -2  -8 -11  199.50   14.21
   2   8  11  193.55   15.14
  -2  -8 -11  223.78   15.15
   2   8  11  197.61   14.76
  -2  -8 -12   90.33    6.94
  -2  -8 -12   86.17    7.93
   2   8  12   91.84    8.75
  -2  -8 -12  115.47    8.66
   2   8  12   88.36    8.14
  -2  -8 -13   45.24    4.85
  -2  -8 -13   66.46    4.38
  -2  -9   5   16.06    4.54
  -2  -9   5   19.43    4.50
  -2  -9   4  161.72   11.98
  -2  -9   4  141.55   11.63
  -2  -9   4  139.34    9.54
  -2  -9   3   65.81    9.05
  -2  -9   3   58.05    6.70
  -2  -9   3   64.75    8.78
  -2  -9   3   67.95    7.37
  -2  -9   2   89.35   10.75
  -2  -9   2  118.33   10.15
  -2  -9   2  104.97   10.08
  -2  -9   2  104.21    9.49
  -2  -9   2  108.55   11.23
  -2  -9   1   82.28   10.38
  -2  -9   1   78.33    9.13
  -2  -9   1   92.63   10.50
  -2  -9   1   89.54    9.80
  -2  -9   1   87.75    9.13
  -2  -9   0  173.36   14.28
  -2  -9   0  183.77   16.17
  -2  -9   0  187.63   15.76
  -2  -9   0  183.02   14.51
  -2  -9  -1  172.41   21.53
  -2  -9  -1  226.23   24.51
  -2  -9  -1  209.86   18.16
  -2  -9  -1  205.19   17.32
  -2  -9  -2  165.03   15.77
  -2  -9  -2  190.43   16.70
  -2  -9  -2  161.22   13.50
  -2  -9  -2  183.47   21.03
  -2  -9  -2  144.17   21.53
  -2  -9  -2  135.92   14.60
  -2  -9  -2  153.62   13.25
  -2  -9  -3  184.46   14.66
  -2  -9  -3  179.31   14.14
  -2  -9  -3  183.22   13.75
  -2  -9  -3  189.67   17.67
  -2  -9  -3  197.82   17.24
  -2  -9  -3  206.62   23.54
  -2  -9  -3  187.15   21.31
  -2  -9  -3  157.87   15.75
  -2  -9  -3  204.15   15.58
  -2  -9  -4   31.79    9.83
  -2  -9  -4   25.02    7.61
  -2  -9  -4   39.56    6.89
  -2  -9  -4   28.85    8.83
  -2  -9  -4   23.51    9.18
  -2  -9  -4   14.33   11.65
  -2  -9  -4   52.85   13.53
  -2  -9  -4   39.35    7.48
  -2  -9  -5  417.63   34.82
  -2  -9  -5  472.59   28.82
  -2  -9  -5  448.43   28.24
  -2  -9  -5  384.01   33.07
  -2  -9  -5  413.64   27.54
  -2  -9  -5  410.47   27.02
  -2  -9  -5  433.17   24.60
  -2  -9  -5  431.08   27.14
  -2  -9  -6   34.41   11.74
  -2  -9  -6   25.83   12.16
  -2  -9  -6   32.46    8.37
  -2  -9  -6   10.92    8.70
  -2  -9  -6   30.63    8.77
  -2  -9  -7  418.22   26.30
  -2  -9  -7  406.60   25.98
  -2  -9  -7  402.13   25.23
  -2  -9  -7  364.30   30.84
  -2  -9  -7  384.69   29.87
  -2  -9  -7  409.18   23.21
  -2  -9  -8   11.95    6.74
  -2  -9  -8   17.50    6.64
  -2  -9  -8   12.23    7.50
  -2  -9  -8    3.91    5.54
   2   9   8   21.03    7.63
  -2  -9  -8   15.46    4.88
  -2  -9  -9  349.07   20.30
  -2  -9  -9  391.11   23.68
   2   9   9  335.06   22.42
  -2  -9  -9  377.71   22.33
  -2  -9 -10   61.99    8.57
   2   9  10   64.86    7.95
  -2  -9 -10   55.55    5.57
  -2  -9 -10   61.73    7.50
  -2  -9 -11  230.57   14.77
  -2  -9 -11  240.70   13.51
   2   9  11  221.87   14.98
   2   9  11  224.79   15.56
  -2  -9 -11  273.69   15.77
   2   9  12   49.33    4.94
  -2  -9 -12   37.81    3.99
  -2 -10   3   56.37    6.07
  -2 -10   3   63.57    5.93
  -2 -10   2  178.53   11.22
  -2 -10   2  181.74   12.14
  -2 -10   2  177.02   12.12
  -2 -10   2  182.85   12.06
  -2 -10   1  167.46   11.66
  -2 -10   1  161.93   12.10
  -2 -10   1  185.51   12.35
  -2 -10   1  180.84   12.50
  -2 -10   1  165.20   12.18
  -2 -10   0  156.39   11.84
  -2 -10   0  153.36   11.93
  -2 -10   0  171.88   12.41
  -2 -10   0  158.10   11.55
  -2 -10   0  141.87   11.38
  -2 -10  -1  123.05   10.93
  -2 -10  -1  112.89   10.50
  -2 -10  -1  118.35    9.87
  -2 -10  -1  154.48   12.76
  -2 -10  -1  134.75   11.88
  -2 -10  -1  122.03   10.56
  -2 -10  -2   79.22    9.78
  -2 -10  -2   65.12   10.18
  -2 -10  -2   78.04    8.75
  -2 -10  -2   84.46    8.89
  -2 -10  -3  384.02   23.93
  -2 -10  -3  359.31   24.11
  -2 -10  -3  333.89   22.46
  -2 -10  -3  388.91   23.06
  -2 -10  -4  120.96   11.65
  -2 -10  -4  116.85   12.09
  -2 -10  -4  113.28   10.43
  -2 -10  -4   79.29    9.68
  -2 -10  -5  330.61   21.76
  -2 -10  -5  351.15   21.58
  -2 -10  -5  317.92   20.31
  -2 -10  -5  286.72   18.92
  -2 -10  -5  320.88   20.52
  -2 -10  -6   32.67    5.68
  -2 -10  -6   31.00    6.38
  -2 -10  -6   46.13    8.46
  -2 -10  -6   40.79    7.78
  -2 -10  -6   39.62    6.37
   2  10   6   40.98    7.87
  -2 -10  -7  501.99   28.76
  -2 -10  -7  462.57   27.77
   2  10   7  471.72   28.80
  -2 -10  -7  515.55   29.20
  -2 -10  -7  555.88   29.28
  -2 -10  -7  535.97   29.45
  -2 -10  -8    5.53    5.67
  -2 -10  -8   11.74    5.35
  -2 -10  -8    4.39    4.45
   2  10   8   15.43    5.59
  -2 -10  -8   11.04    3.44
  -2 -10  -8    3.82    4.60
  -2 -10  -9  414.09   21.79
  -2 -10  -9  352.45   19.96
  -2 -10  -9  391.33   22.38
   2  10   9  370.78   21.68
   2  10   9  391.10   23.17
   2  10  10   10.61    4.18
  -2 -10 -10    6.04    3.45
   2  10  10    4.71    5.33
  -2 -10 -10   18.29    4.78
   2  10  11  251.33   13.11
  -2 -10 -11  208.61   12.47
  -2 -11   0  146.34    9.61
  -2 -11  -1  123.11    8.25
  -2 -11  -1  122.28    8.77
  -2 -11  -1   95.78    8.33
  -2 -11  -2  155.19   11.54
  -2 -11  -2  182.32   11.52
  -2 -11  -2  182.14   12.01
  -2 -11  -2  189.04   12.40
  -2 -11  -2  163.94   11.52
  -2 -11  -3  134.19   11.01
  -2 -11  -3  169.57   11.27
  -2 -11  -3  133.65   10.11
  -2 -11  -3  147.23   10.40
  -2 -11  -3  127.03    9.69
  -2 -11  -4   60.78    6.72
  -2 -11  -4   67.51    7.58
  -2 -11  -4   78.84    7.19
  -2 -11  -4   76.80    8.14
  -2 -11  -4   60.81    6.06
  -2 -11  -5  151.56   10.64
  -2 -11  -5  130.72   10.60
  -2 -11  -5  136.82   10.03
  -2 -11  -5  130.64    9.71
  -2 -11  -5  117.85    8.66
  -2 -11  -6   63.72    7.05
  -2 -11  -6   58.12    6.63
  -2 -11  -6   56.64    5.84
  -2 -11  -6   55.36    6.15
  -2 -11  -7  171.35   10.87
  -2 -11  -7  177.20   11.14
  -2 -11  -7  183.59   10.90
  -2 -11  -7  164.19   10.48
   2  11   8   15.28    3.30
   2  11   8   21.51    5.74
  -2 -11  -8   18.71    3.86
  -2 -11  -8   19.21    3.39
  -2 -11  -9  128.43    7.67
  -2 -11  -9  109.26    7.19
  -3  10   7  103.05    6.84
  -3  10   6  130.78    8.43
  -3  10   6  126.46    8.61
  -3  10   6  131.19    8.31
  -3  10   5   82.90    6.73
   3 -10  -5   92.52    8.11
   3 -10  -5   82.43    8.42
  -3  10   5   86.26    6.88
   3 -10  -5   68.29    5.82
   3 -10  -5   87.77    8.40
  -3  10   5   69.78    6.57
  -3  10   4   19.36    5.07
  -3  10   4   28.01    5.01
   3 -10  -4   14.27    5.81
   3 -10  -4   17.04    6.37
   3 -10  -4   14.12    3.47
   3 -10  -4   25.01    6.64
  -3  10   4   23.04    4.21
  -3  10   3  303.82   17.81
  -3  10   3  321.26   18.12
   3 -10  -3  244.45   16.40
   3 -10  -3  306.87   19.71
   3 -10  -3  316.46   19.49
   3 -10  -3  322.81   18.84
  -3  10   2   32.14    6.19
  -3  10   2   37.59    6.33
   3 -10  -2   35.23    7.66
   3 -10  -2   12.59    3.89
   3 -10  -2   25.60    6.88
   3 -10  -2   15.38    5.78
  -3  10   1  155.33   10.98
  -3  10   1  157.00   11.18
  -3  10   1  157.75   11.90
   3 -10  -1  165.02   12.31
   3 -10  -1  151.24   12.53
   3 -10  -1  161.13   11.93
   3 -10  -1  119.96    9.36
  -3  10   0   45.46    5.24
  -3  10   0   29.62    5.11
   3 -10   0   40.09    4.97
   3 -10   0   28.62    3.88
  -3  10   0   26.81    6.30
   3 -10   1  239.23   14.68
   3 -10   1  263.46   14.96
  -3  10  -1  261.32   15.66
   3 -10   2    8.26    3.25
   3 -10   2    6.93    3.47
  -3   9   9   27.58    3.71
  -3   9   8  201.62   11.87
   3  -9  -8  213.05   11.10
  -3   9   7    3.37    4.31
   3  -9  -7    6.47    3.68
   3  -9  -7    7.30    3.31
   3  -9  -6  124.95   11.47
   3  -9  -6   90.72    8.51
  -3   9   6  107.30    8.87
   3  -9  -6  127.88   10.98
   3  -9  -6  121.83   11.77
  -3   9   6  116.63    9.34
   3  -9  -6  111.08    8.66
  -3   9   6  132.67   10.55
  -3   9   5  140.99   10.90
   3  -9  -5  137.72   12.86
  -3   9   5  148.69   11.20
   3  -9  -5  121.75   13.75
  -3   9   5  122.53   11.05
   3  -9  -5  124.93   13.42
   3  -9  -5  127.65   10.41
  -3   9   4   37.97    7.40
  -3   9   4   48.94    7.70
   3  -9  -4   54.54    9.90
  -3   9   4   45.88    7.31
   3  -9  -4   26.20    5.82
  -3   9   3   87.91   10.31
  -3   9   3  112.05   10.51
   3  -9  -3   77.50    8.40
   3  -9  -3   98.01   12.19
  -3   9   3   70.09    8.08
   3  -9  -2   62.46    7.98
  -3   9   2   73.82    9.90
  -3   9   2   74.70   10.15
   3  -9  -2   90.74   11.75
  -3   9   2   76.10    7.22
   3  -9  -1   87.11    8.41
   3  -9  -1   89.04   11.94
  -3   9   1   58.92    9.05
  -3   9   1   74.91   10.03
   3  -9   0   19.81    5.07
  -3   9   0   31.71    7.11
  -3   9   0   26.15    6.68
   3  -9   0   27.40    8.71
   3  -9   1  210.01   17.85
   3  -9   1  242.50   18.80
   3  -9   1  247.47   17.67
  -3   9  -1  237.17   15.33
   3  -9   1  247.38   15.43
  -3   9  -1  227.51   15.24
  -3   9  -1  259.74   17.40
   3  -9   2   15.05    5.31
   3  -9   2    9.86    3.98
  -3   9  -2   10.95    6.51
  -3   9  -2   12.25    4.23
  -3   9  -2    6.62    3.78
  -3   9  -3  193.32   13.07
   3  -9   3  239.28   14.06
  -3   9  -3  205.21   14.41
   3  -9   3  196.59   14.12
  -3   9  -4   21.96    4.45
   3  -9   4   17.86    4.64
   3  -9   4   10.29    4.62
  -3   9  -4   17.39    4.98
  -3   8  10  112.54    7.76
   3  -8 -10  116.70    7.30
  -3   8   9    6.73    4.21
   3  -8  -9    3.45    3.23
  -3   8   9    4.36    5.62
  -3   8   8   53.06    7.32
   3  -8  -8   69.74    6.51
  -3   8   8   53.47    8.59
   3  -8  -7  101.73    8.37
  -3   8   7   93.85    9.86
  -3   8   7   86.90    8.27
  -3   8   7   81.79    7.91
  -3   8   7   66.88   10.48
  -3   8   6   21.67    8.19
  -3   8   6   14.73    5.78
  -3   8   6   18.66    6.17
  -3   8   6   10.83    6.78
   3  -8  -6   11.56    5.28
   3  -8  -6    6.02    6.68
   3  -8  -6    8.32    7.76
   3  -8  -5  144.73   15.94
   3  -8  -5  133.47   23.26
   3  -8  -5  158.72   23.38
   3  -8  -5  116.28   14.55
  -3   8   5  136.62   19.49
   3  -8  -4   37.56   18.51
   3  -8  -4   17.85   18.88
   3  -8  -4   33.97   11.23
  -3   8   4   33.46   14.38
   3  -8  -3  129.87   27.09
   3  -8  -3  101.16   23.87
  -3   8   3  122.89   20.21
   3  -8  -3  142.70   16.24
   3  -8  -2   10.30   17.72
   3  -8  -2   26.43   20.39
   3  -8  -2   36.68   11.84
  -3   8   2   20.23   15.10
   3  -8  -1  343.60   38.23
   3  -8  -1  320.83   38.47
   3  -8  -1  410.69   28.29
   3  -8   0  -15.35   18.79
   3  -8   0   -6.97   18.17
   3  -8   0    1.31   10.43
   3  -8   1  416.24   24.90
   3  -8   1  432.93   29.04
   3  -8   1  444.41   40.30
  -3   8  -2  102.90   12.25
   3  -8   2  105.73    9.90
   3  -8   2  106.76   13.26
  -3   8  -2  119.32   10.03
  -3   8  -2  105.64    9.62
  -3   8  -3  212.46   16.08
   3  -8   3  183.06   13.59
  -3   8  -4   42.90    8.66
   3  -8   4   36.12    6.63
   3  -8   5  140.39   11.02
  -3   8  -5  170.59   12.81
   3  -8   5  134.88   11.38
   3  -8   6   43.18    5.44
  -3   8  -6   41.67    5.32
  -3   7  11    3.01    3.14
  -3   7  11    2.89    3.12
   3  -7 -11    3.03    2.34
  -3   7  10   81.92    9.04
  -3   7  10   61.90    6.65
  -3   7  10   64.63    6.24
   3  -7 -10   71.24    6.10
  -3   7   9   64.79    9.64
  -3   7   9   48.86    6.81
  -3   7   9   46.46    6.90
   3  -7  -9   58.51    6.23
  -3   7   8   93.05   11.69
  -3   7   8   97.80   10.19
   3  -7  -8   82.87    8.41
   3  -7  -8   98.14   12.34
   3  -7  -7  244.56   21.20
  -3   7   7  221.40   18.39
  -3   7   7  269.96   25.55
  -3   7   6   33.37   14.06
   3  -7  -6   33.44   10.01
   3  -7  -6   39.71   10.37
  -3   7   6   40.81    7.60
  -3   7   6   43.09    7.36
  -3   7   6   41.66   10.55
   3  -7  -6   86.32   20.45
   3  -7  -6   36.15   16.21
  -3   7   6   40.29    8.30
  -3   7   6   35.70    9.37
   3  -7  -6   45.41    7.52
   3  -7  -5  297.34   19.49
  -3   7   5  297.81   20.52
  -3   7   5  299.59   20.68
  -3   7   5  298.06   21.89
  -3   7   5  277.09   28.62
   3  -7  -5  326.61   37.25
   3  -7  -5  304.97   33.97
   3  -7  -5  314.91   25.71
   3  -7  -4  261.29   33.86
   3  -7  -4  280.33   35.29
   3  -7  -4  289.09   24.21
   3  -7  -4  254.44   17.32
  -3   7   4  214.69   26.68
  -3   7   4  266.79   19.36
   3  -7  -3  202.79   30.88
   3  -7  -3  177.05   29.10
   3  -7  -3  170.21   19.34
   3  -7  -3  192.83   13.89
  -3   7   3  210.08   25.43
   3  -7  -3  232.33   20.96
  -3   7   3  174.02   14.70
   3  -7  -2   17.22    5.51
  -3   7   2   13.29    5.90
   3  -7  -2   12.20   11.06
   3  -7  -2   10.96   20.12
   3  -7  -2   19.84   20.69
   3  -7  -1 1336.41   86.60
   3  -7  -1 1307.53   84.09
  -3   7   1 1183.76   62.66
   3  -7  -1 1201.03   63.30
   3  -7  -1 1202.62   68.07
   3  -7   0   -1.46    5.25
   3  -7   0   15.22   20.51
   3  -7   0   -4.14   19.17
  -3   7   0   -1.70    5.58
   3  -7   1 1079.29   76.84
   3  -7   1 1092.72   57.20
   3  -7   1  969.98   76.74
   3  -7   2    6.79   10.91
   3  -7   2   -7.33   18.20
   3  -7   2   40.08   21.61
  -3   7  -2   12.26    5.89
  -3   7  -2   11.68    6.56
   3  -7   2   15.77    5.85
   3  -7   3  440.74   31.78
  -3   7  -3  555.48   32.09
   3  -7   4   17.92    6.20
   3  -7   5  418.71   26.03
  -3   7  -5  466.98   28.47
   3  -7   6  138.72   11.67
  -3   7  -6  142.96   13.70
   3  -7   6  150.45   11.92
  -3   7  -7  125.03   11.64
   3  -7   7  145.81   10.24
   3  -7   8   60.46    5.51
  -3   7  -8   54.88    5.32
  -3   6  12  118.72    7.98
  -3   6  11   53.35    7.69
  -3   6  11   43.91    5.39
   3  -6 -11   48.04    5.04
   3  -6 -10  197.58   12.28
  -3   6  10  182.58   14.87
  -3   6  10  167.16   11.93
   3  -6  -9  189.79   13.20
   3  -6  -9  181.91   17.35
  -3   6   9  187.59   13.78
  -3   6   9  194.44   16.33
  -3   6   8  133.71   13.58
   3  -6  -8  107.07   13.67
  -3   6   8  105.40   16.71
  -3   6   7  191.74   15.95
   3  -6  -7  166.35   17.57
   3  -6  -7  176.46   13.66
  -3   6   7  167.84   16.18
  -3   6   7  168.19   21.64
   3  -6  -6  437.19   26.58
   3  -6  -6  460.66   39.79
   3  -6  -6  397.71   40.11
  -3   6   6  428.55   26.04
  -3   6   6  469.90   28.98
  -3   6   6  435.87   28.97
  -3   6   6  431.84   35.70
   3  -6  -6  436.90   29.18
   3  -6  -6  451.91   32.56
  -3   6   6  439.42   26.27
   3  -6  -5  180.66   18.96
   3  -6  -5  178.22   14.16
  -3   6   5  202.93   16.76
  -3   6   5  207.12   24.26
  -3   6   5  178.78   17.17
   3  -6  -5  165.13   17.38
   3  -6  -5  206.54   28.11
   3  -6  -5  183.62   29.33
   3  -6  -4  109.50   25.20
   3  -6  -4   97.65   21.68
  -3   6   4  105.59   10.39
   3  -6  -4  121.80   15.20
  -3   6   4   71.77   18.12
   3  -6  -4  106.52   14.42
  -3   6   4  125.43   12.07
   3  -6  -4  114.06   10.20
   3  -6  -3 1758.71  104.89
  -3   6   3 1553.33   86.47
   3  -6  -3 1906.84   95.28
   3  -6  -3 1792.39  106.44
  -3   6   3 1729.02   87.95
   3  -6  -3 1745.73   91.32
   3  -6  -3 1776.52   86.86
   3  -6  -2  289.24   19.34
   3  -6  -2  324.79   36.89
   3  -6  -2  385.37   37.70
   3  -6  -2  355.77   26.17
  -3   6   2  338.34   20.65
   3  -6  -2  335.68   25.03
   3  -6  -1 1175.71   67.27
   3  -6  -1 1199.52   62.60
   3  -6  -1 1208.69   80.36
   3  -6  -1 1264.06   82.52
  -3   6   1 1213.84   63.33
   3  -6  -1 1338.52   69.47
   3  -6   0   25.83   11.50
  -3   6   0   27.57    5.91
   3  -6   0   40.44   22.68
   3  -6   0   30.59   19.91
   3  -6   0   35.73    6.29
   3  -6   1  435.41   41.99
   3  -6   1  399.94   24.37
   3  -6   1  418.98   43.02
   3  -6   1  406.68   29.19
   3  -6   2  103.07    9.67
   3  -6   2  103.28   25.47
   3  -6   2  120.54   25.72
   3  -6   2   85.67   11.58
   3  -6   2   78.10   14.45
   3  -6   3  697.84   38.53
  -3   6  -3  718.37   37.95
  -3   6  -3  691.66   37.74
   3  -6   3  623.37   42.05
   3  -6   3  620.79   54.10
   3  -6   3  625.96   55.98
   3  -6   4    7.50    8.43
  -3   6  -4    6.05    8.13
   3  -6   4   -0.78    5.68
   3  -6   5  406.98   25.09
  -3   6  -5  411.67   27.02
   3  -6   5  384.73   26.62
   3  -6   6   98.56   12.56
   3  -6   7  227.04   15.92
  -3   6  -7  238.77   18.50
   3  -6   7  228.44   16.52
   3  -6   7  226.93   18.15
   3  -6   8   44.04    5.98
  -3   6  -8   43.73    8.18
   3  -6   8   48.49    5.82
  -3   6  -9   42.50    5.55
   3  -6   9   52.81    5.69
  -3   6  -9   53.95    5.35
   3  -5 -12  355.41   18.82
  -3   5  12  362.49   20.95
  -3   5  11   10.10    4.47
  -3   5  11    2.04    6.60
   3  -5 -11    1.14    3.67
  -3   5  10  308.90   20.45
   3  -5 -10  269.94   17.27
   3  -5  -9   48.91   10.26
  -3   5   9   27.08    9.61
  -3   5   9   33.36   11.73
   3  -5  -8  319.34   20.01
  -3   5   8  336.55   21.49
  -3   5   8  283.03   27.29
  -3   5   8  320.07   23.09
   3  -5  -8  263.53   23.90
  -3   5   7  106.77   12.06
   3  -5  -7   91.30    9.99
   3  -5  -7  103.93   13.69
  -3   5   7   81.39   12.92
  -3   5   7   82.76   17.05
  -3   5   6  620.85   40.38
   3  -5  -6  726.45   44.02
  -3   5   6  704.33   39.64
  -3   5   6  679.71   47.31
  -3   5   6  644.64   39.74
   3  -5  -6  681.91   37.78
  -3   5   5  345.94   31.27
  -3   5   5  376.14   25.38
   3  -5  -5  379.62   25.46
  -3   5   5  385.91   23.18
  -3   5   5  374.43   22.91
  -3   5   5  365.76   24.24
   3  -5  -5  320.44   33.37
   3  -5  -5  389.91   28.37
   3  -5  -5  371.36   36.21
   3  -5  -5  332.99   22.31
   3  -5  -4  930.82   50.05
  -3   5   4  942.44   51.35
   3  -5  -4  998.25   64.78
   3  -5  -4 1132.29   68.41
  -3   5   4  897.90   59.66
   3  -5  -4 1000.67   53.34
  -3   5   4  906.83   52.57
   3  -5  -4  958.28   56.57
   3  -5  -3 1154.72   62.18
   3  -5  -3 1036.35   55.00
  -3   5   3 1075.95   56.13
   3  -5  -3 1048.88   58.32
   3  -5  -2  194.07   17.58
  -3   5   2  195.54   13.39
   3  -5  -2  196.87   12.98
  -3   5   2  175.59   13.63
   3  -5  -2  219.81   17.61
   3  -5  -1  671.29   38.31
  -3   5   1  597.10   33.21
  -3   5   1  596.28   33.44
   3  -5  -1  622.32   32.81
   3  -5  -1  588.84   36.37
  -3   5   0   88.64    8.41
   3  -5   0   86.76   12.44
   3  -5   0   79.08   10.54
   3  -5   0   84.27    7.81
   3  -5   1  569.06   30.57
  -3   5  -1  554.22   30.07
   3  -5   1  518.72   31.23
   3  -5   1  548.96   34.26
   3  -5   2   23.08   17.42
   3  -5   2   33.71   19.36
   3  -5   2   21.58    8.40
   3  -5   2   23.90    5.12
   3  -5   2   17.52   10.10
  -3   5  -3  573.99   31.92
  -3   5  -3  592.71   32.14
   3  -5   3  555.70   32.13
   3  -5   3  561.81   47.82
   3  -5   3  546.61   35.81
   3  -5   3  586.89   33.68
   3  -5   3  507.90   48.34
   3  -5   4   32.48   18.98
   3  -5   4   25.66   18.08
  -3   5  -4   42.66    9.30
   3  -5   4   25.20   10.04
   3  -5   4   35.99    9.21
   3  -5   4   26.34    6.04
  -3   5  -5  335.79   22.22
   3  -5   5  275.70   19.74
   3  -5   6   12.15    9.46
  -3   5  -6   12.50    9.16
   3  -5   6    8.91    6.36
   3  -5   7   52.44   10.28
   3  -5   7   30.97    9.00
   3  -5   7   34.85   10.31
   3  -5   8   43.88    9.52
   3  -5   8   31.26   10.27
  -3   5  -8   49.35   10.56
   3  -5   8   63.55   10.28
   3  -5   8   40.15    6.62
   3  -5   9   26.78    7.95
  -3   5  -9   40.75    7.98
   3  -5   9   32.88    8.74
   3  -5   9   38.85    7.85
  -3   5  -9   43.25    6.28
  -3   5 -10   74.37    6.19
   3  -5  10   91.54    7.37
  -3   5 -10   77.25    7.04
   3  -4 -12   55.56    5.08
  -3   4  12   68.79    8.07
  -3   4  11   12.06    7.37
   3  -4 -11    5.17    4.06
  -3   4  11    8.05    5.42
  -3   4  10   75.05    8.98
   3  -4 -10   69.54   11.03
  -3   4  10   65.50   11.03
   3  -4 -10   83.33    8.09
  -3   4  10   67.14    8.13
  -3   4   9    4.08    8.58
  -3   4   9    5.61    9.86
   3  -4  -9   -1.65    7.88
  -3   4   9   -1.27    6.96
   3  -4  -9    8.96    5.31
  -3   4   8  513.85   29.55
  -3   4   8  468.86   36.50
   3  -4  -8  496.40   34.68
  -3   4   8  483.92   29.52
   3  -4  -8  497.64   28.96
  -3   4   7   22.51    9.70
  -3   4   7    8.30    6.89
   3  -4  -7   34.18    7.03
   3  -4  -7   24.43    8.54
  -3   4   7    8.05   12.12
  -3   4   7   17.21    8.16
  -3   4   6  376.07   31.65
  -3   4   6  408.63   26.25
  -3   4   6  386.88   24.99
  -3   4   6  378.88   24.40
   3  -4  -6  377.49   23.66
   3  -4  -6  426.39   29.36
   3  -4  -5  653.21   35.31
  -3   4   5  628.66   43.68
  -3   4   5  709.88   38.09
   3  -4  -5  668.02   37.02
   3  -4  -5  551.09   44.27
  -3   4   5  653.08   36.42
   3  -4  -5  601.46   46.64
   3  -4  -5  647.86   40.77
  -3   4   5  623.11   34.93
  -3   4   5  609.96   35.02
  -3   4   5  627.41   35.53
  -3   4   4  118.79   10.87
  -3   4   4  137.40   17.61
   3  -4  -4  115.58   12.89
   3  -4  -4  125.73   10.42
   3  -4  -4  130.56   14.21
  -3   4   4  146.55   11.56
  -3   4   4  122.90   13.13
   3  -4  -3  507.55   27.29
  -3   4   3  501.45   28.11
  -3   4   3  434.84   34.78
   3  -4  -3  498.78   30.07
  -3   4   2   85.83    8.30
   3  -4  -2   83.30    7.55
   3  -4  -2  104.05   11.93
   3  -4  -2   94.00   11.56
   3  -4  -1  528.14   31.48
  -3   4   1  506.94   27.86
   3  -4  -1  493.03   26.98
  -3   4   0   67.67    6.97
   3  -4   0   57.26    6.13
   3  -4   0   55.16    7.59
   3  -4   0   64.65    8.81
   3  -4   1 1815.02   90.42
  -3   4  -1 1747.70   89.61
   3  -4   1 1809.57   93.08
   3  -4   1 1844.97   92.59
  -3   4  -2    0.75    3.48
   3  -4   2   -0.93    3.83
   3  -4   2    0.58    6.57
   3  -4   2    2.50    8.18
  -3   4  -3  554.78   31.52
  -3   4  -3  571.19   31.57
   3  -4   3  591.12   31.61
   3  -4   3  580.94   34.61
   3  -4   3  577.71   32.99
   3  -4   3  577.23   33.04
   3  -4   3  591.71   33.03
   3  -4   4  172.67   14.56
   3  -4   4  166.32   12.28
   3  -4   4  154.53   25.03
   3  -4   4  192.52   25.10
   3  -4   4  155.54   14.99
  -3   4  -4  157.93   13.92
  -3   4  -4  171.77   14.48
   3  -4   4  181.24   15.00
   3  -4   4  149.59   14.34
   3  -4   5  134.70   14.04
   3  -4   5  148.49   15.04
   3  -4   5  137.04   11.52
  -3   4  -5  160.16   14.29
   3  -4   5  133.35   14.32
  -3   4  -6  215.97   18.16
   3  -4   6  223.75   16.27
   3  -4   6  226.01   19.54
   3  -4   6  198.43   19.21
  -3   4  -7   53.69   11.03
   3  -4   7   51.42   11.22
   3  -4   7   45.56    8.68
   3  -4   8  264.26   18.94
   3  -4   8  245.56   21.61
   3  -4   8  209.43   21.00
   3  -4   8  278.08   20.83
  -3   4  -8  239.75   20.40
   3  -4   9  156.77   15.42
   3  -4   9  133.85   14.66
   3  -4   9  136.69   15.20
  -3   4  -9  141.00   14.48
  -3   4 -10  251.93   16.05
  -3   4 -10  199.86   13.61
   3  -4  10  201.17   16.80
   3  -4  10  223.86   16.89
   3  -4  10  220.84   16.66
   3  -4  11   70.76    6.24
   3  -4  11   56.31    7.55
   3  -4  11   56.61    7.30
  -3   4 -11   63.73    6.14
  -3   3  12   19.85    6.33
   3  -3 -12   13.65    3.60
  -3   3  12   21.90    5.38
  -3   3  11   56.53    9.56
   3  -3 -11   65.89    6.96
  -3   3  11   72.63    8.47
  -3   3  10  118.47   11.53
  -3   3  10  113.70   10.02
  -3   3  10  133.94   13.55
   3  -3 -10  105.06    9.86
  -3   3   9   27.92    8.44
  -3   3   9   20.26   11.21
  -3   3   9   49.93    7.73
  -3   3   9   50.69   11.29
   3  -3  -9   45.31    7.47
   3  -3  -9   31.26    9.35
  -3   3   8  346.44   23.06
  -3   3   8  346.79   23.39
  -3   3   8  318.25   24.58
  -3   3   8  316.35   28.60
   3  -3  -8  369.21   22.38
   3  -3  -8  405.16   28.56
  -3   3   7  411.48   25.05
  -3   3   7  417.18   25.78
  -3   3   7  416.20   26.10
   3  -3  -7  420.51   29.91
  -3   3   7  391.92   31.81
  -3   3   7  434.03   27.64
   3  -3  -7  401.24   23.63
   3  -3  -7  401.72   24.76
   3  -3  -7  392.01   23.78
  -3   3   6  279.99   18.68
  -3   3   6  272.65   19.32
  -3   3   6  293.78   19.96
   3  -3  -6  299.45   22.99
  -3   3   6  232.88   24.20
  -3   3   6  261.65   20.18
   3  -3  -6  265.72   16.96
   3  -3  -6  271.40   18.33
   3  -3  -6  281.97   17.14
  -3   3   5 1523.19   79.13
  -3   3   5 1520.65   79.12
   3  -3  -5 1693.13   84.65
  -3   3   5 1429.65   85.67
   3  -3  -5 1566.52   79.61
  -3   3   5 1503.61   80.68
   3  -3  -5 1504.87   78.89
   3  -3  -5 1624.02   78.28
  -3   3   4  118.47   17.23
  -3   3   4  146.36   13.35
  -3   3   4  143.56   11.54
   3  -3  -4  136.73   10.56
  -3   3   4  156.15   11.44
  -3   3   3  765.77   39.64
   3  -3  -3  842.26   44.64
   3  -3  -2   71.62   10.07
  -3   3   2   76.60   13.28
   3  -3  -1 2133.04  108.98
   3  -3   0    9.62    5.53
   3  -3   0    5.76    5.59
   3  -3   1  819.46   43.16
   3  -3   1  852.49   45.16
   3  -3   2   44.62    7.57
  -3   3  -2   44.01    6.97
   3  -3   3  872.65   46.28
   3  -3   4  151.07   12.60
  -3   3  -4  149.52   12.75
   3  -3   4  128.30   10.25
   3  -3   4  143.82   13.40
  -3   3  -5  527.43   31.42
   3  -3   5  518.62   29.70
   3  -3   5  552.69   31.63
  -3   3  -6  251.41   19.91
   3  -3   6  278.30   18.11
   3  -3   6  274.21   19.95
   3  -3   7  795.40   49.10
   3  -3   7  720.71   48.38
  -3   3  -7  829.20   47.12
   3  -3   7  848.70   45.08
   3  -3   7  833.09   46.87
  -3   3  -8  213.61   19.42
   3  -3   8  223.37   17.08
   3  -3   8  203.38   18.54
  -3   3  -9  176.31   17.26
   3  -3   9  154.43   18.28
   3  -3   9  216.53   18.15
   3  -3   9  202.37   19.17
  -3   3 -10  194.25   15.50
   3  -3  10  146.82   16.73
   3  -3  10  166.19   17.49
   3  -3  10  206.20   16.42
  -3   3 -10  186.13   12.95
   3  -3  11  184.66   16.16
   3  -3  11  195.28   16.23
   3  -3  11  218.92   15.71
  -3   3 -11  231.86   14.69
  -3   3 -12  167.46   10.96
   3  -3  12  177.70   10.23
   3  -3  12  158.84   12.39
  -3   3 -12  179.79   10.60
  -3   2  12  228.03   15.68
   3  -2 -12  225.24   13.30
  -3   2  12  248.97   14.93
  -3   2  11    8.10    7.25
   3  -2 -11   21.17    5.17
  -3   2  11   19.60    7.25
   3  -2 -10  644.51   43.31
   3  -2 -10  715.54   37.73
  -3   2  10  655.77   39.91
  -3   2   9  100.22   15.87
  -3   2   9  116.47   12.11
  -3   2   9   88.63    9.80
   3  -2  -9   97.28   10.10
   3  -2  -9  113.74   15.48
  -3   2   8  687.28   40.15
   3  -2  -8  736.97   45.72
  -3   2   8  585.11   44.67
  -3   2   8  666.81   41.45
  -3   2   8  716.16   38.76
  -3   2   8  704.20   39.64
   3  -2  -8  738.24   39.08
  -3   2   7  828.00   49.48
   3  -2  -7  926.01   47.84
  -3   2   7  878.61   49.08
   3  -2  -7  928.09   54.12
  -3   2   7  894.17   54.89
  -3   2   7  865.80   48.37
  -3   2   6  404.30   31.59
  -3   2   6  424.58   27.25
  -3   2   6  445.20   26.75
  -3   2   6  422.22   24.77
  -3   2   6  415.75   26.81
   3  -2  -6  461.17   30.74
   3  -2  -6  438.30   25.65
  -3   2   5  465.59   28.62
  -3   2   5  509.13   27.23
  -3   2   5  491.00   33.65
  -3   2   5  482.40   29.12
   3  -2  -5  466.80   27.39
  -3   2   4 1047.89   54.29
   3  -2  -4 1095.54   56.85
  -3   2   4  996.97   53.16
  -3   2   4 1009.73   51.83
  -3   2   4  927.18   52.36
  -3   2   3 2306.83  117.94
   3  -2  -3 2236.00  119.66
  -3   2   3 2428.36  121.04
  -3   2   3 2347.78  116.35
   3  -2  -2 1182.12   62.17
  -3   2   2 1130.57   62.80
   3  -2  -1 1897.08  100.25
  -3   2   1 2077.34  101.52
   3  -2   0   30.86    5.88
  -3   2   0   22.45    7.66
   3  -2   1 1637.35   83.67
  -3   2  -1 1706.69   83.87
   3  -2   1 1639.04   82.32
   3  -2   2  113.45    9.68
  -3   2  -2   98.80    8.40
   3  -2   2   99.92    8.62
  -3   2  -3  636.14   33.97
   3  -2   3  579.24   32.73
   3  -2   4    8.23    7.25
  -3   2  -4    4.52    5.03
  -3   2  -4    1.71    6.58
   3  -2   5  980.33   51.34
  -3   2  -5  931.01   51.10
   3  -2   6   41.32    6.87
  -3   2  -6   36.84    7.56
   3  -2   6   33.25    9.41
  -3   2  -6   35.36    9.30
   3  -2   7  662.80   37.24
   3  -2   7  613.02   38.93
  -3   2  -7  734.14   40.21
   3  -2   8   40.50    8.35
   3  -2   8   49.56   11.15
  -3   2  -8   52.86   11.73
  -3   2  -9  492.75   32.77
   3  -2   9  514.57   32.53
   3  -2  10  122.28   16.24
   3  -2  10  127.23   14.17
   3  -2  10  126.86   16.19
   3  -2  11  100.03   13.08
  -3   2 -11   72.93    9.19
   3  -2  11   93.34   11.27
   3  -2  11  112.08   13.11
  -3   2 -12   77.02    7.37
   3  -2  12   79.79    9.88
   3  -2  12   81.15    6.70
   3  -2  12   65.74    9.62
   3  -2  13   30.47    4.38
  -3   2 -13   26.87    3.59
  -3   1  12  238.18   15.01
  -3   1  11   28.54    8.22
  -3   1  11   25.89    7.55
  -3   1  11   20.12    7.34
   3  -1 -11   15.36    4.81
  -3   1  10  627.94   37.01
   3  -1 -10  576.46   39.84
   3  -1 -10  617.96   34.27
  -3   1   9   89.71   11.58
   3  -1  -9   79.54    9.41
   3  -1  -9   75.15   14.19
  -3   1   9   90.34   12.14
  -3   1   8  373.20   22.95
  -3   1   8  360.51   24.31
  -3   1   8  336.81   25.55
   3  -1  -8  387.62   23.42
  -3   1   8  403.69   25.22
   3  -1  -8  350.45   29.43
  -3   1   7  383.86   23.70
  -3   1   7  373.44   25.15
  -3   1   7  387.32   30.59
   3  -1  -7  411.64   24.24
  -3   1   7  420.36   26.41
   3  -1  -7  413.43   30.99
  -3   1   7  388.28   26.66
  -3   1   6 1120.27   61.65
  -3   1   6 1278.59   63.70
  -3   1   6 1193.85   68.57
   3  -1  -6 1190.36   62.24
  -3   1   6 1233.46   63.72
   3  -1  -6 1277.48   68.80
  -3   1   6 1198.34   64.07
  -3   1   5  157.66   13.25
  -3   1   5  135.58   11.02
  -3   1   5  144.78   13.46
  -3   1   5  154.23   13.69
  -3   1   5  157.03   16.34
  -3   1   4  827.53   45.04
   3  -1  -4  893.97   48.68
  -3   1   4  819.99   44.57
  -3   1   4  811.56   48.43
  -3   1   3  232.07   16.23
   3  -1  -3  207.76   18.70
  -3   1   3  234.42   15.40
  -3   1   3  254.79   18.82
  -3   1   2  230.38   15.27
   3  -1  -2  201.32   16.93
  -3   1   2  209.28   16.85
  -3   1   1  796.34   42.20
   3  -1  -1  744.96   42.58
  -3   1   1  829.85   43.07
  -3   1   0   35.77    6.59
   3  -1   0   39.22    5.92
  -3   1   0   38.46    6.93
  -3   1  -1  623.34   31.92
  -3   1  -1  573.01   30.75
   3  -1   1  551.60   30.31
  -3   1  -2   34.81    6.19
   3  -1   2   36.72    6.12
  -3   1  -2   34.36    4.61
   3  -1   2   29.10    4.31
  -3   1  -3 1123.32   57.99
   3  -1   3 1115.28   57.03
  -3   1  -4   98.38    9.11
   3  -1   4   80.35    9.58
  -3   1  -5  755.01   42.46
  -3   1  -5  824.08   42.53
   3  -1   5  789.66   42.77
  -3   1  -6   13.44    7.66
   3  -1   6   18.16    5.53
  -3   1  -6   12.37    6.71
   3  -1   6   11.75    8.18
  -3   1  -7  238.02   18.58
  -3   1  -7  229.20   17.56
   3  -1   7  241.65   16.41
   3  -1   7  232.09   18.42
  -3   1  -8  123.63   14.08
   3  -1   8  112.72   14.00
  -3   1  -9  172.51   17.12
  -3   1  -9  202.30   14.16
  -3   1 -10  232.84   18.52
   3  -1  10  233.41   19.43
   3  -1  11   16.13   10.22
   3  -1  11   24.79    9.39
   3  -1  11   25.88   10.80
  -3   1 -11   29.76    7.67
   3  -1  12  146.09   14.11
  -3   1 -12  120.17   10.59
  -3   1 -12  150.09   11.44
   3  -1  12  130.94   13.87
   3  -1  13    1.10    5.15
  -3   1 -13    5.40    3.92
   3  -1  13    0.35    5.00
  -3   1 -13    0.98    3.41
   3  -1  13    3.39    5.24
  -3   0  12  251.13   15.24
  -3   0  11   13.95    6.81
  -3   0  11   13.86    7.09
   3   0 -11   12.36    4.54
  -3   0  10  209.01   15.85
   3   0 -10  217.76   19.89
  -3   0  10  199.28   15.87
   3   0 -10  191.95   14.02
  -3   0  10  152.93   16.08
   3   0  -9  138.22   17.78
  -3   0   9  136.67   14.25
  -3   0   9  135.71   14.04
   3   0  -9  151.41   12.67
  -3   0   9  148.73   15.26
  -3   0   8  596.18   35.06
   3   0  -8  652.22   42.57
  -3   0   8  569.43   35.99
  -3   0   8  612.89   34.92
   3   0  -8  539.19   33.04
   3   0  -7   11.06    6.30
  -3   0   7   16.24    6.29
  -3   0   7   15.87    8.58
  -3   0   7   11.57    6.62
  -3   0   7    7.94    9.21
  -3   0   7    5.71    5.56
   3   0  -7   34.65   12.81
  -3   0   7    6.60    9.54
  -3   0   6  346.39   19.89
  -3   0   6  288.40   19.13
  -3   0   6  296.38   20.47
  -3   0   6  289.04   24.87
  -3   0   6  281.38   20.52
  -3   0   6  320.22   21.48
   3   0  -6  275.16   18.86
  -3   0   6  324.46   21.49
   3   0  -6  354.15   27.45
  -3   0   6  322.72   21.51
  -3   0   6  307.23   19.12
  -3   0   5  440.86   25.53
  -3   0   5  435.45   26.07
  -3   0   5  501.67   27.47
  -3   0   5  477.48   26.26
  -3   0   5  478.96   26.00
  -3   0   5  413.73   26.26
  -3   0   5  432.26   30.52
  -3   0   5  434.03   26.92
  -3   0   5  460.71   27.53
  -3   0   4  109.06   10.57
  -3   0   4  104.78   11.57
  -3   0   4  112.95    9.51
  -3   0   4  115.58   13.56
   3   0  -4  118.35   14.92
  -3   0   4  107.53    9.25
  -3   0   4  101.25   10.16
  -3   0   3 1233.84   64.12
  -3   0   3 1185.17   62.19
   3   0  -3 1176.33   64.99
   3   0  -3 1178.25   65.08
  -3   0   3 1186.23   60.86
   3   0  -2   33.55    8.31
  -3   0   2   30.61    6.58
   3   0  -2   44.53    9.44
  -3   0   2   40.81    8.31
   3   0  -1  599.80   32.80
  -3   0   1  573.89   32.89
   3   0  -1  589.90   34.29
  -3   0   1  658.38   33.97
   3   0   0   44.89    5.44
  -3   0   0   34.71    6.39
   3   0   0   40.50    6.55
  -3   0   0   40.06    6.61
  -3   0  -1  958.66   47.36
  -3   0  -1  900.03   47.92
   3   0   1  903.51   46.21
  -3   0  -2  370.26   19.32
   3   0   2  299.35   16.03
   3   0   3  556.76   29.97
  -3   0  -3  564.47   30.91
   3   0   4  238.28   15.87
  -3   0  -4  237.91   15.74
   3   0   5  838.60   46.12
  -3   0  -5  891.44   46.07
  -3   0  -6  391.32   23.80
   3   0   6  352.75   23.70
  -3   0  -6  385.06   22.97
  -3   0  -7  838.16   47.07
  -3   0  -7  839.56   46.67
   3   0   7  876.02   47.27
  -3   0  -8  829.51   44.53
   3   0   8  870.78   47.78
  -3   0  -8  830.34   47.33
   3   0   9  214.36   18.81
  -3   0  -9  241.15   18.71
   3   0  10  356.13   25.44
  -3   0 -10  374.81   24.57
   3   0  11  120.94   16.13
   3   0  11  112.98   13.34
   3   0  11  123.15   16.15
  -3   0 -12  370.20   21.78
  -3   0 -12  333.05   21.84
   3   0  12  340.09   22.45
   3   0  12  334.97   24.42
   3   0  12  376.76   25.24
  -3   0 -13   83.21    7.39
   3   0  13   81.46    9.83
  -3   0 -13   72.71    7.45
   3   0  13   67.23    9.40
   3   0  13   85.35    8.14
  -3   0 -14  150.42    9.00
  -3   0 -14  137.79    8.79
  -3   0 -14  168.05    9.01
  -3  -1  12  180.68   11.29
  -3  -1  11   24.97    6.98
  -3  -1  11   22.01    6.66
  -3  -1  10  165.81   13.95
  -3  -1  10  146.43   13.33
  -3  -1   9   40.64   10.08
  -3  -1   9   36.74   10.21
   3   1  -9   37.32   12.71
  -3  -1   9   32.12    9.90
  -3  -1   8  233.13   16.62
   3   1  -8  246.83   16.71
   3   1  -8  226.19   23.85
  -3  -1   8  264.72   19.15
  -3  -1   8  186.94   18.12
  -3  -1   8  195.94   18.45
  -3  -1   8  232.93   18.63
  -3  -1   7  274.28   20.03
   3   1  -7  267.29   25.78
  -3  -1   7  255.45   19.86
  -3  -1   7  219.48   19.08
  -3  -1   7  253.24   17.67
  -3  -1   7  288.57   18.22
  -3  -1   7  257.79   17.46
  -3  -1   7  197.56   19.34
  -3  -1   6  225.72   17.80
  -3  -1   6  221.76   15.62
  -3  -1   6  229.82   17.75
  -3  -1   6  190.35   16.94
  -3  -1   6  228.93   16.07
  -3  -1   6  242.84   16.92
  -3  -1   6  244.43   18.10
  -3  -1   5  610.77   34.41
  -3  -1   5  615.97   34.18
  -3  -1   5  577.88   32.65
   3   1  -5  591.64   40.63
  -3  -1   5  588.18   33.90
  -3  -1   5  572.81   33.26
  -3  -1   5  650.79   34.26
  -3  -1   5  586.01   33.65
  -3  -1   5  613.46   34.35
  -3  -1   4  264.86   16.94
  -3  -1   4  245.66   16.40
   3   1  -4  243.61   21.46
  -3  -1   4  242.06   16.38
  -3  -1   4  260.21   17.15
  -3  -1   4  246.75   16.39
  -3  -1   4  254.56   16.27
  -3  -1   4  256.81   17.07
  -3  -1   3 1306.94   66.75
  -3  -1   3 1360.21   67.12
  -3  -1   3 1272.17   69.20
  -3  -1   3 1301.37   66.53
   3   1  -2  157.22   14.45
  -3  -1   2  201.72   12.59
  -3  -1   2  168.21   14.18
  -3  -1   1  833.38   43.57
  -3  -1   1  776.10   44.00
  -3  -1   1  833.35   43.29
  -3  -1   0  166.73   12.60
  -3  -1   0  160.67   12.86
  -3  -1   0  179.93   12.60
   3   1   1 1080.51   57.00
  -3  -1  -1 1114.09   58.61
  -3  -1  -1 1235.80   59.32
  -3  -1  -1 1139.46   58.70
  -3  -1  -2 1512.20   77.16
  -3  -1  -2 1500.45   77.81
  -3  -1  -2 1525.99   77.51
  -3  -1  -3 1856.24   95.54
  -3  -1  -3 1950.28   96.29
  -3  -1  -3 1877.20   96.41
  -3  -1  -4    7.89    5.63
  -3  -1  -4    8.15    5.68
  -3  -1  -5 2474.27  123.42
  -3  -1  -5 2511.23  124.99
   3   1   5 2475.62  124.34
  -3  -1  -6  402.82   23.89
  -3  -1  -6  355.49   22.62
   3   1   6  415.58   24.34
  -3  -1  -7 1555.46   79.29
  -3  -1  -7 1554.21   81.46
  -3  -1  -7 1588.38   80.31
   3   1   7 1640.42   81.99
  -3  -1  -8  190.20   14.90
  -3  -1  -8  173.23   13.22
   3   1   8  185.69   16.13
   3   1   9  674.75   40.52
  -3  -1  -9  717.89   39.93
  -3  -1 -10  388.23   24.97
   3   1  11  337.66   23.67
  -3  -1 -11  360.94   22.35
  -3  -1 -11  324.22   22.27
  -3  -1 -12  124.19   11.93
   3   1  12  147.76   15.70
   3   1  12  152.72   13.60
  -3  -1 -12  150.99   12.01
   3   1  12  170.54   16.23
   3   1  13  103.41   11.57
  -3  -1 -13  115.09    9.74
   3   1  13  105.88    9.54
   3   1  13  107.85   11.70
  -3  -1 -13  119.67    9.45
  -3  -1 -14  120.25    8.17
  -3  -1 -14  129.52    8.37
  -3  -1 -14  119.18    8.18
   3   1  14  116.43    8.24
  -3  -2  11   39.66    6.53
  -3  -2  11   35.66    5.99
  -3  -2  10  327.95   19.27
  -3  -2  10  307.25   20.22
  -3  -2  10  331.68   20.82
  -3  -2   9   46.92    9.50
   3   2  -9   58.62   13.22
  -3  -2   9   34.08    7.41
  -3  -2   9   34.45    8.32
  -3  -2   8  395.54   27.61
  -3  -2   8  412.75   27.02
   3   2  -8  444.35   34.87
  -3  -2   8  430.74   25.90
  -3  -2   8  440.55   26.08
  -3  -2   8  367.87   27.84
  -3  -2   7  311.70   23.08
  -3  -2   7  266.80   22.45
  -3  -2   7  254.64   22.92
  -3  -2   7  335.55   22.59
  -3  -2   7  350.97   21.78
  -3  -2   7  320.15   21.11
  -3  -2   6  387.95   26.38
  -3  -2   6  421.00   26.29
  -3  -2   6  387.20   26.67
  -3  -2   6  389.77   24.06
  -3  -2   6  387.91   24.61
  -3  -2   6  436.07   25.76
  -3  -2   6  388.62   24.81
   3   2  -6  430.48   34.88
  -3  -2   6  374.78   25.28
  -3  -2   6  370.70   24.64
  -3  -2   5  727.89   43.05
  -3  -2   5  836.40   43.81
  -3  -2   5  841.39   44.02
  -3  -2   5  773.49   41.90
  -3  -2   5  786.22   42.83
  -3  -2   5  762.74   43.24
  -3  -2   5  776.95   42.96
   3   2  -5  838.89   50.38
  -3  -2   5  793.90   42.66
  -3  -2   5  723.97   42.54
  -3  -2   4  217.86   14.87
   3   2  -4  218.47   19.98
  -3  -2   4  203.80   15.50
  -3  -2   4  211.17   14.32
  -3  -2   4  224.46   15.38
  -3  -2   4  200.24   15.50
  -3  -2   4  210.16   15.89
  -3  -2   4  230.80   14.06
  -3  -2   4  242.94   16.10
  -3  -2   4  216.16   15.53
  -3  -2   4  229.30   16.21
  -3  -2   3   53.94    7.63
  -3  -2   3   54.64    8.23
  -3  -2   3   63.51    8.36
  -3  -2   3   64.83    7.93
  -3  -2   3   64.16    7.54
   3   2  -3   82.38   12.24
  -3  -2   3   60.73   11.08
  -3  -2   2  174.05   12.16
  -3  -2   2  157.82   12.78
  -3  -2   2  172.25   16.71
  -3  -2   2  153.65   12.22
  -3  -2   2  176.32   13.46
  -3  -2   2  164.42   12.36
  -3  -2   1 1539.10   77.77
  -3  -2   1 1530.17   77.95
  -3  -2   1 1613.43   78.09
  -3  -2   1 1589.29   80.14
  -3  -2   1 1510.92   79.45
  -3  -2   1 1526.53   81.65
  -3  -2   0  101.24   11.85
  -3  -2   0  104.75   10.25
  -3  -2   0  100.31   10.72
  -3  -2  -1 2101.89  109.13
  -3  -2  -1 2148.91  109.06
  -3  -2  -1 2210.17  109.60
  -3  -2  -2  192.56   14.85
  -3  -2  -2  192.88   15.46
  -3  -2  -2  171.74   14.73
  -3  -2  -3 4166.61  213.50
  -3  -2  -3 4158.93  212.88
  -3  -2  -3 4564.40  213.32
  -3  -2  -4    4.35    6.78
  -3  -2  -4    9.16    7.37
  -3  -2  -4   -1.48    6.50
  -3  -2  -4    1.62    7.44
  -3  -2  -5 2001.48   93.59
  -3  -2  -5 1965.31   93.91
  -3  -2  -5 1827.03   94.98
  -3  -2  -6   96.88    9.22
  -3  -2  -6   77.12    9.87
  -3  -2  -6   74.43   10.90
  -3  -2  -6  101.72    9.85
   3   2   6   98.91   11.04
   3   2   7  762.84   42.99
  -3  -2  -7  824.99   42.41
  -3  -2  -7  745.35   41.90
   3   2   8   73.43   10.80
  -3  -2  -8   88.03    9.24
  -3  -2  -8   83.94    9.50
   3   2   9  641.78   37.96
  -3  -2  -9  659.30   35.81
  -3  -2  -9  632.92   36.52
  -3  -2 -10   48.26    8.38
  -3  -2 -10   59.69    8.77
   3   2  11  264.37   19.80
  -3  -2 -11  270.69   18.32
  -3  -2 -11  246.29   17.90
  -3  -2 -12  131.53   10.43
   3   2  12  120.85   12.41
   3   2  12  104.88   10.80
  -3  -2 -12  117.27   10.90
  -3  -2 -12  122.76   10.86
   3   2  13    0.86    5.59
  -3  -2 -13    5.37    4.87
  -3  -2 -13    2.64    4.89
   3   2  14   57.11    5.52
  -3  -2 -14   59.46    5.82
  -3  -2 -14   67.81    5.98
  -3  -2 -14   58.45    5.69
  -3  -3  11    0.89    4.39
  -3  -3  10  311.09   18.96
  -3  -3  10  350.12   20.30
  -3  -3  10  334.52   19.60
  -3  -3   9   13.87    7.89
  -3  -3   9    4.81    6.87
  -3  -3   9   21.30    6.33
  -3  -3   9   19.40    7.32
  -3  -3   9   12.91    7.55
   3   3  -8  440.08   33.42
  -3  -3   8  377.64   24.80
  -3  -3   7  153.13   14.77
  -3  -3   7  169.66   14.25
  -3  -3   7  155.19   14.94
  -3  -3   6  447.97   27.11
  -3  -3   6  454.12   27.64
  -3  -3   6  399.61   26.47
   3   3  -6  417.15   35.90
  -3  -3   6  385.34   26.34
  -3  -3   6  458.71   28.49
  -3  -3   6  400.27   26.20
  -3  -3   6  450.07   28.87
  -3  -3   5   86.22   11.25
  -3  -3   5   95.97    9.93
  -3  -3   5  112.07   11.20
   3   3  -5   55.10   15.13
  -3  -3   5   91.39   11.24
  -3  -3   5   93.32   11.24
  -3  -3   5   91.56   10.73
  -3  -3   5   89.90   11.42
  -3  -3   5   73.52    9.51
  -3  -3   4  199.93   14.67
  -3  -3   4  200.53   16.05
  -3  -3   4  215.62   14.90
  -3  -3   4  216.84   16.01
  -3  -3   4  220.57   16.22
  -3  -3   4  200.10   14.16
   3   3  -4  238.19   21.35
  -3  -3   4  206.76   16.16
  -3  -3   4  244.97   16.68
  -3  -3   4  207.15   14.54
  -3  -3   4  203.69   14.76
  -3  -3   3  695.25   37.29
   3   3  -3  708.84   41.50
  -3  -3   3  648.60   37.19
  -3  -3   3  650.59   35.78
  -3  -3   3  743.60   38.14
  -3  -3   3  728.50   37.07
  -3  -3   3  595.39   35.63
  -3  -3   3  655.63   37.23
  -3  -3   3  639.08   35.37
  -3  -3   3  590.87   39.41
  -3  -3   3  614.35   35.34
  -3  -3   3  674.89   35.53
  -3  -3   3  636.27   35.69
  -3  -3   3  707.78   36.67
  -3  -3   2  224.73   15.31
  -3  -3   2  231.24   16.84
  -3  -3   2  245.65   14.24
  -3  -3   2  214.44   14.21
  -3  -3   2  245.30   16.86
  -3  -3   2  227.29   20.73
  -3  -3   2  218.33   15.58
  -3  -3   2  210.58   16.79
  -3  -3   2  235.72   17.00
  -3  -3   2  217.15   14.43
  -3  -3   1  654.02   38.14
  -3  -3   1  685.23   42.35
  -3  -3   1  635.12   35.62
  -3  -3   1  646.63   35.36
  -3  -3   1  708.95   36.33
  -3  -3   1  672.98   38.88
  -3  -3   1  718.66   36.15
  -3  -3   0  109.50   12.42
  -3  -3   0  128.36   13.50
  -3  -3   0  109.26   10.20
  -3  -3   0  105.83   10.22
  -3  -3   0  132.63   10.33
  -3  -3   0  117.67   15.38
  -3  -3   0  138.23    9.95
  -3  -3  -1 1082.94   61.95
  -3  -3  -1 1171.98   63.41
  -3  -3  -1 1062.74   58.88
  -3  -3  -1 1093.46   58.74
  -3  -3  -1 1087.26   62.49
  -3  -3  -1 1202.29   58.06
  -3  -3  -1 1214.55   57.85
  -3  -3  -2  429.33   28.93
  -3  -3  -2  442.45   26.16
  -3  -3  -2  409.77   25.89
  -3  -3  -2  452.68   29.74
  -3  -3  -2  418.38   29.57
  -3  -3  -2  470.03   24.83
  -3  -3  -2  491.30   24.69
  -3  -3  -3 1964.91   97.72
  -3  -3  -3 1812.32   93.90
  -3  -3  -3 1785.12   94.15
  -3  -3  -3 1864.87   98.18
  -3  -3  -3 1915.97   93.27
  -3  -3  -3 1955.60   98.52
  -3  -3  -3 1961.79   93.48
  -3  -3  -3 1786.94   94.17
  -3  -3  -4    6.07    5.56
  -3  -3  -4   10.33    8.89
  -3  -3  -4    0.98    8.82
  -3  -3  -4   13.31    8.01
  -3  -3  -4   -0.60    7.97
  -3  -3  -4    1.85    6.32
  -3  -3  -5 1598.34   80.13
  -3  -3  -5 1624.50   80.37
  -3  -3  -5 1585.76   85.49
  -3  -3  -5 1691.96   83.74
  -3  -3  -5 1474.57   81.71
  -3  -3  -5 1620.44   82.94
  -3  -3  -6   41.28    7.17
  -3  -3  -6   40.95    7.59
  -3  -3  -6   34.42    5.72
  -3  -3  -6   54.36    8.74
  -3  -3  -6   38.57    5.57
  -3  -3  -6   21.97    9.05
  -3  -3  -7  670.54   36.63
  -3  -3  -7  647.91   36.43
  -3  -3  -7  748.27   38.44
   3   3   8  113.70   12.52
  -3  -3  -8  128.36   10.87
  -3  -3  -8  106.46   10.12
  -3  -3  -8  130.74   11.75
   3   3   9  174.62   15.58
  -3  -3  -9  155.24   13.64
  -3  -3  -9  194.23   14.32
  -3  -3  -9  208.89   14.36
  -3  -3 -10  164.55   13.79
  -3  -3 -10  169.90   13.63
  -3  -3 -11   34.81    7.46
  -3  -3 -11   22.44    6.75
  -3  -3 -11   21.28    6.50
  -3  -3 -12  180.49   13.17
  -3  -3 -12  168.42   13.43
  -3  -3 -13   21.54    4.89
  -3  -3 -13   26.21    5.76
  -3  -3 -13   19.77    5.52
  -3  -3 -13   26.73    5.64
  -3  -3 -14  185.44   11.62
  -3  -3 -14  189.51   11.63
  -3  -3 -14  176.58   11.47
  -3  -4  10  138.97    9.31
  -3  -4  10  143.43   10.55
  -3  -4   9   12.15    6.60
  -3  -4   9    6.54    5.69
  -3  -4   9   12.88    7.04
  -3  -4   9   10.99    5.46
  -3  -4   9    9.61    4.81
  -3  -4   9   12.49    5.98
  -3  -4   8  140.92   13.83
  -3  -4   8  136.49   13.27
  -3  -4   8  143.21   12.21
  -3  -4   8  153.66   12.91
   3   4  -8  167.25   20.81
  -3  -4   8  104.80   13.37
  -3  -4   7   20.07    7.55
  -3  -4   7   10.82    8.62
  -3  -4   7   10.30    7.24
  -3  -4   7   15.91    8.27
  -3  -4   7   -3.47    8.72
   3   4  -6   83.45   18.87
  -3  -4   6   63.89   10.72
  -3  -4   6   44.51    8.81
  -3  -4   6   59.90   10.05
  -3  -4   6   76.78   10.59
  -3  -4   5   31.84    9.33
  -3  -4   5   39.40    7.76
  -3  -4   5   31.18    8.70
  -3  -4   5   33.53    9.60
  -3  -4   5   32.58    8.82
   3   4  -5   26.66   14.44
  -3  -4   5   45.57    9.39
  -3  -4   4  227.66   16.65
  -3  -4   4  258.81   17.71
   3   4  -4  252.63   23.93
  -3  -4   4  218.08   17.29
  -3  -4   4  210.81   17.59
  -3  -4   4  224.33   16.46
  -3  -4   4  254.07   16.38
  -3  -4   4  227.12   18.11
  -3  -4   4  239.21   16.60
  -3  -4   4  239.94   17.86
  -3  -4   3  344.59   21.93
  -3  -4   3  369.65   23.31
  -3  -4   3  361.05   21.80
  -3  -4   3  396.85   21.94
  -3  -4   3  333.36   22.12
  -3  -4   3  372.91   24.14
  -3  -4   3  323.72   21.85
  -3  -4   3  369.22   22.98
  -3  -4   3  368.24   21.94
  -3  -4   3  367.45   22.15
  -3  -4   3  390.60   24.38
  -3  -4   2  149.36   11.28
  -3  -4   2  153.63   11.62
  -3  -4   2  180.63   12.17
  -3  -4   2  146.83   11.44
  -3  -4   2  159.07   14.36
  -3  -4   2  137.97   11.12
  -3  -4   2  158.76   11.80
  -3  -4   2  142.47   11.57
  -3  -4   2  131.21   11.53
  -3  -4   2  146.90   12.78
  -3  -4   2  152.85   14.76
  -3  -4   2  155.52   12.41
  -3  -4   2  140.03   13.85
  -3  -4   2  159.17   14.46
  -3  -4   2  164.02   11.35
  -3  -4   1  779.10   47.96
  -3  -4   1  780.36   40.57
  -3  -4   1  706.16   39.76
  -3  -4   1  795.88   40.78
  -3  -4   1  707.50   40.10
  -3  -4   1  758.00   43.97
  -3  -4   1  753.26   39.98
  -3  -4   1  734.09   39.54
  -3  -4   1  727.89   39.65
  -3  -4   1  757.02   41.83
  -3  -4   1  725.40   39.28
  -3  -4   1  772.70   40.05
  -3  -4   1  803.88   45.16
  -3  -4   1  784.33   40.84
  -3  -4   1  727.84   41.66
  -3  -4   1  787.44   40.16
  -3  -4   0  141.88   12.79
  -3  -4   0  149.97   13.23
  -3  -4   0  149.26   11.55
  -3  -4   0  141.44   15.62
  -3  -4   0  148.22   16.98
  -3  -4   0  166.75   12.16
  -3  -4  -1 1674.06   98.03
  -3  -4  -1 1729.75   97.89
  -3  -4  -1 2054.09  104.78
  -3  -4  -1 2146.91   96.58
  -3  -4  -1 2013.09   96.55
  -3  -4  -1 1788.69  102.20
  -3  -4  -1 1991.64   96.77
  -3  -4  -1 1845.86  103.66
  -3  -4  -2   37.58    9.25
  -3  -4  -2   12.33    5.36
  -3  -4  -2   25.66    8.87
  -3  -4  -2   41.71    8.02
  -3  -4  -2   37.62   11.54
  -3  -4  -2   24.84   11.79
  -3  -4  -2   39.84   11.92
  -3  -4  -2   19.68    5.96
  -3  -4  -3  709.46   36.92
  -3  -4  -3  686.07   36.31
  -3  -4  -3  616.02   40.73
  -3  -4  -3  595.94   36.15
  -3  -4  -3  637.75   34.49
  -3  -4  -3  621.14   34.58
  -3  -4  -3  712.41   41.84
  -3  -4  -3  759.08   41.25
  -3  -4  -4   75.14    9.28
  -3  -4  -4   52.28   10.64
  -3  -4  -4   78.45   12.36
  -3  -4  -4   66.58   10.27
  -3  -4  -4   71.98    9.23
  -3  -4  -4   75.33   12.86
  -3  -4  -5  539.77   33.78
  -3  -4  -5  585.45   38.12
  -3  -4  -5  661.21   37.10
  -3  -4  -5  610.67   35.81
  -3  -4  -5  588.82   32.21
  -3  -4  -5  591.21   32.71
  -3  -4  -6  173.85   14.24
  -3  -4  -6  180.78   15.01
  -3  -4  -6  173.64   14.54
  -3  -4  -6  163.20   11.89
  -3  -4  -6  177.53   15.41
  -3  -4  -6  151.26   11.90
  -3  -4  -6  191.49   12.76
  -3  -4  -7  584.30   32.67
  -3  -4  -7  609.53   32.84
  -3  -4  -7  612.74   34.81
  -3  -4  -8  269.29   17.36
  -3  -4  -8  249.07   17.09
  -3  -4  -8  293.77   19.05
  -3  -4  -9  351.48   22.77
  -3  -4  -9  370.89   22.97
   3   4   9  396.22   25.30
  -3  -4  -9  392.29   24.28
  -3  -4 -10  718.91   38.98
  -3  -4 -10  681.34   38.82
  -3  -4 -10  671.16   39.15
  -3  -4 -10  728.82   39.68
   3   4  11    9.37    8.24
  -3  -4 -11    6.25    5.69
  -3  -4 -11    9.84    6.08
  -3  -4 -11    4.45    5.93
  -3  -4 -12  346.36   21.25
  -3  -4 -12  336.28   21.39
  -3  -4 -12  365.56   21.53
  -3  -4 -12  336.47   21.33
  -3  -4 -13  126.35    9.68
  -3  -4 -13  113.14    9.14
  -3  -4 -13  101.33    9.10
  -3  -4 -13  107.06    9.06
  -3  -4 -14   74.11    6.25
  -3  -4 -14   60.96    5.79
  -3  -4 -14   74.10    6.22
  -3  -5   9   61.16    6.87
  -3  -5   9   52.26    6.82
  -3  -5   9   49.37    6.05
  -3  -5   9   50.39    5.13
  -3  -5   9   43.16    6.23
  -3  -5   8   37.13    8.06
  -3  -5   8   26.70    7.78
  -3  -5   8   37.21    7.70
  -3  -5   8   38.44    6.43
  -3  -5   8   39.65    7.16
  -3  -5   7  105.43   11.31
  -3  -5   7   91.28   10.80
  -3  -5   7   88.02   12.13
  -3  -5   7  114.06   12.28
  -3  -5   7  112.31   11.18
  -3  -5   6  147.28   13.17
  -3  -5   6  164.57   14.27
   3   5  -6  141.75   22.99
  -3  -5   6  132.41   13.65
  -3  -5   6  153.81   14.60
  -3  -5   6  146.84   15.04
  -3  -5   6  137.99   14.51
   3   5  -5  254.85   28.62
  -3  -5   5  288.43   21.18
  -3  -5   5  301.57   21.18
  -3  -5   5  268.66   20.33
  -3  -5   5  293.09   18.95
  -3  -5   5  271.40   19.30
  -3  -5   4   56.94    9.32
  -3  -5   4   45.54    8.12
  -3  -5   4   42.06   10.09
  -3  -5   4   43.01    7.43
   3   5  -4   46.21   15.40
  -3  -5   4   35.75    9.53
  -3  -5   4   46.80    8.17
  -3  -5   4   42.61   10.41
  -3  -5   4   42.59    9.05
  -3  -5   3  352.97   23.40
  -3  -5   3  356.17   23.87
  -3  -5   3  344.55   22.39
  -3  -5   3  346.54   22.20
  -3  -5   3  371.50   23.13
  -3  -5   3  350.59   22.80
  -3  -5   3  370.43   23.03
  -3  -5   3  432.74   26.16
  -3  -5   3  352.08   22.60
  -3  -5   3  415.83   26.08
  -3  -5   3  357.72   22.67
  -3  -5   2  214.31   15.55
  -3  -5   2  243.78   16.35
  -3  -5   2  243.13   16.21
  -3  -5   2  215.30   16.28
  -3  -5   2  242.99   15.72
  -3  -5   2  219.94   15.95
  -3  -5   2  208.81   16.25
  -3  -5   2  243.71   20.08
  -3  -5   2  233.14   17.04
  -3  -5   2  233.35   15.90
  -3  -5   2  245.73   18.97
  -3  -5   2  217.80   16.20
  -3  -5   2  224.08   18.59
  -3  -5   2  229.48   15.81
  -3  -5   2  229.64   15.59
  -3  -5   2  242.37   19.08
  -3  -5   2  228.87   15.50
  -3  -5   1  948.62   50.05
  -3  -5   1  952.31   50.58
  -3  -5   1  818.67   48.57
  -3  -5   1  940.25   49.50
  -3  -5   1  894.89   49.35
  -3  -5   1  937.74   49.05
  -3  -5   1  938.49   51.28
  -3  -5   1  868.82   48.42
  -3  -5   1  971.99   49.47
  -3  -5   1  982.20   49.95
  -3  -5   1  943.98   49.68
  -3  -5   1  920.13   49.95
  -3  -5   1  934.16   55.47
  -3  -5   1  952.57   49.09
  -3  -5   1  948.46   49.52
  -3  -5   1  908.70   51.37
  -3  -5   1  970.23   50.57
  -3  -5   1  988.36   54.82
  -3  -5   1  977.47   49.04
  -3  -5   0   38.17    8.41
  -3  -5   0   42.51    8.02
  -3  -5   0   45.30    9.55
  -3  -5   0   39.76    7.13
  -3  -5   0   50.99    6.46
  -3  -5   0   37.56    7.03
  -3  -5   0   45.50    7.79
  -3  -5   0   44.03    6.47
  -3  -5   0   43.09    6.94
  -3  -5   0   45.54    7.28
  -3  -5   0   43.17    5.97
  -3  -5   0   46.41    6.76
  -3  -5   0   49.23    7.16
  -3  -5   0   37.06    8.96
  -3  -5   0   50.70   10.46
  -3  -5   0   49.74   11.81
  -3  -5   0   65.05   14.08
  -3  -5   0   36.42    5.46
  -3  -5  -1 1497.49   70.29
  -3  -5  -1 1416.91   70.45
  -3  -5  -1 1312.46   69.95
  -3  -5  -1 1363.56   69.81
  -3  -5  -1 1392.85   70.58
  -3  -5  -1 1324.88   69.65
  -3  -5  -1 1193.34   71.87
  -3  -5  -1 1148.14   71.42
  -3  -5  -1 1596.97   79.99
  -3  -5  -1 1411.17   69.50
  -3  -5  -1 1368.72   70.03
  -3  -5  -1 1398.53   70.31
  -3  -5  -1 1446.61   70.06
  -3  -5  -1 1415.94   72.04
  -3  -5  -1 1320.61   71.43
  -3  -5  -2   27.84    7.24
  -3  -5  -2   25.63    7.67
  -3  -5  -2   42.90    6.41
  -3  -5  -2   31.02    5.85
  -3  -5  -2   31.16    5.86
  -3  -5  -2   36.73   11.36
  -3  -5  -2   30.56    7.14
  -3  -5  -2   30.85    8.97
  -3  -5  -2   39.75    9.13
  -3  -5  -2   32.10    8.42
  -3  -5  -2   30.02    8.09
  -3  -5  -2   25.71    6.42
  -3  -5  -2   30.23    5.91
  -3  -5  -2   30.99    7.62
  -3  -5  -2   22.91    9.24
  -3  -5  -3 2291.23  120.16
  -3  -5  -3 2433.93  120.56
  -3  -5  -3 2159.46  120.83
  -3  -5  -3 2444.79  127.37
  -3  -5  -3 2485.32  120.96
  -3  -5  -3 2522.23  121.44
  -3  -5  -3 2400.91  119.55
  -3  -5  -3 2562.36  122.08
  -3  -5  -3 2646.76  121.78
  -3  -5  -3 2364.15  119.28
  -3  -5  -3 2302.07  121.29
  -3  -5  -3 2367.83  120.98
  -3  -5  -4  146.19   12.85
  -3  -5  -4  139.60   14.31
  -3  -5  -4  155.45   14.00
  -3  -5  -4  142.54   11.58
  -3  -5  -4  148.50   13.55
  -3  -5  -4  158.65   13.10
  -3  -5  -4  152.30   11.79
  -3  -5  -4  138.31   11.92
  -3  -5  -4  178.94   18.09
  -3  -5  -4  167.76   11.89
  -3  -5  -5 1389.04   71.39
  -3  -5  -5 1409.55   74.19
  -3  -5  -5 1444.75   73.44
  -3  -5  -5 1436.81   74.24
  -3  -5  -5 1445.81   77.43
  -3  -5  -5 1384.97   71.47
  -3  -5  -5 1504.57   78.87
  -3  -5  -5 1448.44   73.12
  -3  -5  -5 1422.97   73.32
  -3  -5  -5 1430.28   72.87
  -3  -5  -5 1400.45   72.33
  -3  -5  -6  125.50   11.78
  -3  -5  -6  139.33   14.34
  -3  -5  -6  118.66   14.66
  -3  -5  -6  145.74   11.93
  -3  -5  -6  146.73   10.65
  -3  -5  -6  124.00   12.75
  -3  -5  -6  148.84   11.72
  -3  -5  -6  139.40   11.81
  -3  -5  -6  136.05   10.74
  -3  -5  -6  138.20   10.44
  -3  -5  -6  139.50   11.02
  -3  -5  -7 1203.12   60.72
  -3  -5  -7 1146.21   61.49
  -3  -5  -7 1147.97   62.60
  -3  -5  -7 1185.91   61.25
  -3  -5  -7 1202.19   61.02
  -3  -5  -7 1175.88   64.79
  -3  -5  -7 1188.35   65.66
  -3  -5  -7 1189.27   60.76
  -3  -5  -7 1137.88   60.57
  -3  -5  -8  430.51   25.83
  -3  -5  -8  439.44   25.86
  -3  -5  -8  470.72   26.97
  -3  -5  -8  467.55   26.02
  -3  -5  -8  420.84   27.63
   3   5   9  396.46   25.17
  -3  -5  -9  376.28   23.08
  -3  -5  -9  367.24   22.89
  -3  -5  -9  351.80   23.60
  -3  -5  -9  389.22   23.14
   3   5   9  400.17   26.05
  -3  -5  -9  388.21   25.09
  -3  -5 -10  161.94   13.10
  -3  -5 -10  155.99   12.92
  -3  -5 -10  177.05   13.39
   3   5  10  180.08   15.82
  -3  -5 -10  173.63   14.07
  -3  -5 -11  215.54   14.59
  -3  -5 -11  178.50   13.97
  -3  -5 -11  212.60   15.31
  -3  -5 -11  182.47   14.17
   3   5  11  186.36   15.99
  -3  -5 -11  205.19   15.44
  -3  -5 -12  153.70   12.10
  -3  -5 -12  151.14   11.80
  -3  -5 -12  153.78   11.92
  -3  -5 -12  168.86   12.60
  -3  -5 -13  100.44    8.51
  -3  -5 -13  101.48    8.12
  -3  -5 -13   96.04    8.27
  -3  -5 -14  150.65    9.64
  -3  -5 -14  153.05   10.06
  -3  -6   8  166.03   11.95
  -3  -6   8  165.64   11.08
  -3  -6   8  179.26   11.89
  -3  -6   8  155.32   12.17
  -3  -6   7   66.73    8.28
  -3  -6   7   56.37    8.17
  -3  -6   7   51.26    7.50
  -3  -6   7   42.75    8.52
  -3  -6   7   54.47    8.36
  -3  -6   6  205.71   16.54
  -3  -6   6  188.96   15.29
  -3  -6   6  217.58   16.50
  -3  -6   6  203.02   16.35
  -3  -6   6  224.04   17.33
  -3  -6   6  257.97   17.28
  -3  -6   5  204.10   17.28
  -3  -6   5  189.05   16.50
  -3  -6   5  213.94   17.14
  -3  -6   5  215.68   17.59
  -3  -6   5  215.95   16.90
  -3  -6   4  392.82   24.43
  -3  -6   4  399.94   26.51
  -3  -6   4  379.09   25.94
  -3  -6   4  349.02   24.07
  -3  -6   4  390.70   24.20
   3   6  -4  334.30   32.45
   3   6  -3  515.62   39.21
  -3  -6   3  513.83   32.23
  -3  -6   3  521.55   29.58
  -3  -6   3  559.79   32.73
  -3  -6   3  465.11   28.84
  -3  -6   3  490.83   29.81
  -3  -6   3  479.87   30.14
  -3  -6   3  516.99   29.63
  -3  -6   3  440.56   28.72
  -3  -6   3  499.50   30.26
  -3  -6   3  443.06   27.99
  -3  -6   3  505.12   29.26
  -3  -6   2   78.65    9.82
  -3  -6   2   76.10    9.08
  -3  -6   2   84.76    9.50
  -3  -6   2   78.58    9.22
  -3  -6   2   71.15   11.57
  -3  -6   2   96.06    9.86
  -3  -6   2   64.05   11.26
  -3  -6   2   79.46   10.96
  -3  -6   2   75.66    8.73
  -3  -6   2   79.39    9.91
  -3  -6   2   93.07   11.32
  -3  -6   2   79.00    9.51
  -3  -6   2   62.87   11.86
  -3  -6   2   78.16   11.91
  -3  -6   2   90.34    9.50
  -3  -6   2   64.40    8.91
  -3  -6   1 1397.98   72.28
  -3  -6   1 1426.19   72.34
  -3  -6   1 1353.44   73.87
  -3  -6   1 1305.65   70.97
  -3  -6   1 1274.03   72.13
  -3  -6   1 1353.30   71.56
  -3  -6   1 1436.95   72.63
  -3  -6   1 1411.35   72.85
  -3  -6   1 1450.92   74.43
  -3  -6   1 1480.63   72.40
  -3  -6   1 1391.55   79.70
  -3  -6   1 1407.19   72.57
  -3  -6   1 1387.83   72.27
  -3  -6   1 1397.27   71.71
  -3  -6   1 1342.36   78.00
  -3  -6   1 1398.83   71.86
  -3  -6   1 1352.60   72.87
  -3  -6   1 1467.14   73.70
  -3  -6   0  133.79   14.46
  -3  -6   0  122.52   11.92
  -3  -6   0  145.99   11.77
  -3  -6   0  133.75   10.70
  -3  -6   0  137.30   12.68
  -3  -6   0  132.05   12.10
  -3  -6   0  130.41   14.88
  -3  -6   0  142.18   13.50
  -3  -6   0  121.25   11.04
  -3  -6   0  132.13   12.67
  -3  -6   0  147.94   11.79
  -3  -6   0  149.39   12.33
  -3  -6   0  133.74   11.98
  -3  -6   0  143.39   11.20
  -3  -6   0  162.19   19.15
  -3  -6   0  143.56   19.84
  -3  -6   0  154.12   11.28
  -3  -6   0  127.97   13.69
  -3  -6  -1 1241.95   59.54
  -3  -6  -1 1047.10   59.33
  -3  -6  -1 1026.55   58.94
  -3  -6  -1 1137.75   59.02
  -3  -6  -1 1155.36   60.15
  -3  -6  -1 1208.53   60.33
  -3  -6  -1 1188.00   59.33
  -3  -6  -1 1121.17   69.41
  -3  -6  -1 1157.47   58.69
  -3  -6  -1 1008.03   66.81
  -3  -6  -1 1228.94   61.22
  -3  -6  -1 1100.29   61.06
  -3  -6  -1 1108.26   61.94
  -3  -6  -1 1046.60   61.22
  -3  -6  -1 1126.58   58.81
  -3  -6  -1 1115.57   58.92
  -3  -6  -1 1136.12   59.51
  -3  -6  -2  123.23   12.10
  -3  -6  -2  144.37   14.46
  -3  -6  -2  170.26   13.23
  -3  -6  -2  150.40   11.61
  -3  -6  -2  142.83   14.20
  -3  -6  -2  146.30   12.63
  -3  -6  -2  137.68   19.92
  -3  -6  -2  169.36   18.83
  -3  -6  -2  151.41   14.28
  -3  -6  -2  133.14   10.88
  -3  -6  -2  118.31   11.65
  -3  -6  -2  115.67   13.34
  -3  -6  -2  150.77   13.37
  -3  -6  -2  121.41   11.30
  -3  -6  -2  157.65   11.35
  -3  -6  -2  144.32   11.33
  -3  -6  -3 1059.50   57.12
  -3  -6  -3 1150.37   59.78
  -3  -6  -3 1171.83   59.66
  -3  -6  -3 1067.84   56.93
  -3  -6  -3 1096.96   58.07
  -3  -6  -3 1109.64   59.48
  -3  -6  -3 1091.10   58.59
  -3  -6  -3 1148.17   59.40
  -3  -6  -3 1132.81   57.43
  -3  -6  -3 1141.49   66.60
  -3  -6  -3 1267.12   66.16
  -3  -6  -3  948.07   58.28
  -3  -6  -4  131.95   12.35
  -3  -6  -4  126.46   11.90
  -3  -6  -4  142.77   11.64
  -3  -6  -4  124.80   11.99
  -3  -6  -4  139.58   13.96
  -3  -6  -4  121.78   11.60
  -3  -6  -4  130.19   12.97
  -3  -6  -4  133.29   13.17
  -3  -6  -4  152.65   18.05
  -3  -6  -4  136.74   15.89
  -3  -6  -4  149.00   11.93
  -3  -6  -4  166.98   12.90
  -3  -6  -4  127.15   11.48
  -3  -6  -4  113.54   11.26
  -3  -6  -5 1528.30   78.95
  -3  -6  -5 1537.40   78.80
  -3  -6  -5 1576.15   81.07
  -3  -6  -5 1600.86   87.96
  -3  -6  -5 1605.36   81.69
  -3  -6  -5 1611.26   81.45
  -3  -6  -5 1716.77   87.16
  -3  -6  -5 1529.06   80.13
  -3  -6  -5 1608.41   79.13
  -3  -6  -5 1574.74   82.19
  -3  -6  -5 1525.54   80.83
  -3  -6  -6   14.37    6.40
  -3  -6  -6   10.47    6.53
  -3  -6  -6   -4.53    8.25
  -3  -6  -6   17.01    9.47
  -3  -6  -6   13.13    7.60
  -3  -6  -6   12.05    7.43
  -3  -6  -6   13.63    5.21
  -3  -6  -6    0.50    4.55
  -3  -6  -6    6.77    5.92
  -3  -6  -6   12.65    6.49
  -3  -6  -6   11.17    4.79
  -3  -6  -7  576.70   40.19
  -3  -6  -7  623.79   36.89
  -3  -6  -7  663.51   40.40
  -3  -6  -7  624.33   34.16
  -3  -6  -7  609.91   35.64
  -3  -6  -7  669.66   35.67
  -3  -6  -7  648.99   35.41
  -3  -6  -7  617.04   34.01
  -3  -6  -7  581.49   33.88
  -3  -6  -7  643.83   35.68
  -3  -6  -8   49.42    7.14
  -3  -6  -8   56.72    7.45
  -3  -6  -8   54.39    7.18
  -3  -6  -8   62.99   10.31
  -3  -6  -8   47.58    8.11
  -3  -6  -9   78.20    8.67
  -3  -6  -9   86.05    8.79
  -3  -6  -9   91.50   12.17
  -3  -6  -9   77.21    8.41
  -3  -6  -9   73.82    9.59
  -3  -6 -10   43.70    6.81
  -3  -6 -10   41.22    7.31
  -3  -6 -10   48.69    7.29
   3   6  10   50.44    9.80
   3   6  10   59.35   10.36
  -3  -6 -10   54.25   10.17
  -3  -6 -10   60.31    8.85
   3   6  11  258.12   18.84
  -3  -6 -11  271.03   18.70
  -3  -6 -12   38.21    6.19
  -3  -6 -12   41.18    6.06
  -3  -6 -12   43.27    6.82
  -3  -6 -12   52.47    6.93
  -3  -6 -12   36.70    5.82
  -3  -6 -13   86.32    6.99
  -3  -6 -13   75.06    6.73
  -3  -6 -13   67.72    6.32
  -3  -6 -14   55.02    5.72
  -3  -6 -14  103.74    6.25
  -3  -7   7    6.84    4.55
  -3  -7   7   14.22    4.45
  -3  -7   7    7.34    4.71
  -3  -7   7    5.89    4.51
  -3  -7   6  126.24   11.16
  -3  -7   6  149.97   12.04
  -3  -7   6  119.16   11.25
  -3  -7   6  154.01   12.00
  -3  -7   6  136.11   11.34
  -3  -7   5   53.13    8.58
  -3  -7   5   74.55    8.24
  -3  -7   5   80.88   10.30
  -3  -7   5   54.67    8.90
  -3  -7   5   56.33    8.96
  -3  -7   5   58.67    8.45
  -3  -7   4  275.33   19.29
  -3  -7   4  263.41   18.57
  -3  -7   3  422.54   27.28
  -3  -7   3  501.64   31.19
   3   7  -3  424.70   37.03
  -3  -7   3  483.11   28.46
  -3  -7   3  464.73   28.70
  -3  -7   3  458.10   28.13
  -3  -7   3  471.83   30.84
  -3  -7   3  469.84   28.31
  -3  -7   3  492.53   28.40
  -3  -7   2  484.81   29.97
  -3  -7   2  539.38   32.74
  -3  -7   2  485.02   30.16
  -3  -7   2  485.10   29.24
  -3  -7   2  524.33   32.58
  -3  -7   2  542.99   30.72
  -3  -7   2  516.95   30.23
  -3  -7   1  317.36   20.54
  -3  -7   1  322.79   22.35
  -3  -7   1  323.55   20.65
  -3  -7   1  287.33   18.94
  -3  -7   1  342.09   22.50
  -3  -7   1  292.66   19.59
  -3  -7   1  308.60   27.30
  -3  -7   1  290.81   20.42
  -3  -7   1  281.37   25.49
  -3  -7   1  273.50   19.75
  -3  -7   1  317.96   21.40
  -3  -7   1  294.89   21.47
  -3  -7   1  331.01   20.69
  -3  -7   1  262.68   19.43
  -3  -7   0  107.03   12.03
  -3  -7   0  115.31   11.96
  -3  -7   0  107.43   12.05
  -3  -7   0  104.61   10.21
  -3  -7   0  116.86   11.57
  -3  -7   0  104.60   11.21
  -3  -7   0  114.64   17.91
  -3  -7   0  133.88   19.23
  -3  -7   0  118.75   11.09
  -3  -7   0  104.41   13.17
  -3  -7   0  114.51   11.09
  -3  -7   0  125.47   14.24
  -3  -7   0  134.67   10.94
  -3  -7  -1  561.51   32.86
  -3  -7  -1  576.63   32.75
  -3  -7  -1  516.02   31.16
  -3  -7  -1  547.23   31.45
  -3  -7  -1  576.92   32.04
  -3  -7  -1  535.55   30.87
  -3  -7  -1  519.96   31.12
  -3  -7  -1  548.01   42.20
  -3  -7  -1  457.21   38.59
  -3  -7  -1  522.99   30.73
  -3  -7  -1  580.83   34.92
  -3  -7  -1  527.49   33.63
  -3  -7  -1  523.45   31.24
  -3  -7  -1  536.72   30.90
  -3  -7  -2   81.98    9.74
  -3  -7  -2   64.64    8.33
  -3  -7  -2   73.69   10.44
  -3  -7  -2   69.08    8.34
  -3  -7  -2   79.44    9.50
  -3  -7  -2   74.37    8.87
  -3  -7  -2   70.25    8.24
  -3  -7  -2   72.04   15.62
  -3  -7  -2   86.38   17.56
  -3  -7  -2   79.99   11.42
  -3  -7  -2   75.50   12.12
  -3  -7  -2   64.31    9.25
  -3  -7  -2   70.38    8.78
  -3  -7  -2   71.17    8.10
  -3  -7  -3  354.67   23.93
  -3  -7  -3  365.02   22.87
  -3  -7  -3  383.18   24.93
  -3  -7  -3  355.92   30.64
  -3  -7  -3  371.07   24.44
  -3  -7  -3  394.06   23.87
  -3  -7  -3  354.55   23.91
  -3  -7  -3  389.80   24.06
  -3  -7  -3  371.53   22.68
  -3  -7  -3  370.47   25.62
  -3  -7  -3  390.00   25.49
  -3  -7  -3  354.07   22.77
  -3  -7  -3  368.04   32.26
  -3  -7  -4    0.82    7.52
  -3  -7  -4    4.73    6.17
  -3  -7  -4   -0.82    6.42
  -3  -7  -4   -1.91   10.50
  -3  -7  -4   -6.47   10.70
  -3  -7  -4  -11.95    8.36
  -3  -7  -4   -1.47    6.21
  -3  -7  -4    1.81    7.59
  -3  -7  -4    7.87    8.23
  -3  -7  -4    7.45    8.44
  -3  -7  -5  352.49   21.48
  -3  -7  -5  369.47   23.93
  -3  -7  -5  386.98   31.51
  -3  -7  -5  387.32   30.06
  -3  -7  -5  386.88   24.08
  -3  -7  -5  367.71   23.87
  -3  -7  -5  350.13   23.08
  -3  -7  -5  435.07   25.87
  -3  -7  -5  387.01   24.89
  -3  -7  -5  354.70   24.57
  -3  -7  -6   35.53    9.39
  -3  -7  -6   46.97    9.80
  -3  -7  -6   36.26    8.40
  -3  -7  -6   31.77   11.39
  -3  -7  -6   38.64   11.81
  -3  -7  -6   42.00    6.32
  -3  -7  -6   36.55    6.62
  -3  -7  -6   44.63    7.97
  -3  -7  -6   43.51    9.32
  -3  -7  -7   29.73    7.97
  -3  -7  -7   43.70    8.65
  -3  -7  -7   30.40   10.03
  -3  -7  -7   35.82   12.03
  -3  -7  -7   31.22    7.18
  -3  -7  -7   47.76    9.23
  -3  -7  -7   29.32    9.10
  -3  -7  -7   42.65    6.34
  -3  -7  -7   41.15    8.75
  -3  -7  -8   29.10    5.91
  -3  -7  -8   37.32    6.46
  -3  -7  -8   31.34    6.22
  -3  -7  -8   35.06    7.75
  -3  -7  -9  121.27    9.97
  -3  -7  -9   94.98    9.11
  -3  -7  -9  107.40    9.51
  -3  -7  -9   98.35   10.83
  -3  -7  -9   92.91   12.43
  -3  -7 -10  109.96   11.94
   3   7  10   90.19   11.78
   3   7  10   80.24   11.36
  -3  -7 -11   29.82    5.63
  -3  -7 -11   48.52    7.84
  -3  -7 -11   33.85    5.78
  -3  -7 -11   29.86    5.47
  -3  -7 -11   40.39    7.81
   3   7  11   50.50    8.66
  -3  -7 -12  127.80   10.24
  -3  -7 -12  110.76   10.00
  -3  -7 -12  102.97    8.37
  -3  -7 -12  117.96    9.05
  -3  -7 -12  135.03    9.32
  -3  -7 -13    6.03    4.56
   3   7  13    5.92    3.61
  -3  -8   6  128.85    8.98
  -3  -8   6  143.05    9.84
  -3  -8   5   67.10    8.59
  -3  -8   5   81.91    8.79
  -3  -8   5   78.21    7.43
  -3  -8   5   78.46    7.94
  -3  -8   5   68.95    7.50
  -3  -8   4   93.22   10.61
  -3  -8   4  105.64   10.87
  -3  -8   4   81.68    8.16
  -3  -8   4   82.86    8.51
  -3  -8   4   78.35    8.89
  -3  -8   4   84.88    8.72
  -3  -8   3   83.20    9.51
  -3  -8   3   91.71   11.64
  -3  -8   3   96.35    9.88
  -3  -8   3   90.80    8.89
  -3  -8   3  104.61    9.78
  -3  -8   3   93.16   10.16
  -3  -8   3  105.71   12.21
  -3  -8   2   60.54    7.69
  -3  -8   2   61.74    8.92
  -3  -8   2   64.17    8.48
  -3  -8   1  198.92   14.77
  -3  -8   1  189.64   16.50
  -3  -8   1  211.29   15.74
  -3  -8   1  219.73   15.57
  -3  -8   1  207.94   15.55
  -3  -8   1  206.72   16.75
  -3  -8   1  191.61   14.90
  -3  -8   1  216.27   21.32
  -3  -8   1  178.27   19.22
  -3  -8   1  172.76   14.99
  -3  -8   1  195.14   16.15
  -3  -8   1  192.02   15.11
  -3  -8   0   36.63    7.68
  -3  -8   0   38.58    7.61
  -3  -8   0   33.83    7.96
  -3  -8   0   23.20   11.11
  -3  -8   0   23.56   13.47
  -3  -8   0   26.59    7.17
  -3  -8   0   40.39    7.27
  -3  -8   0   29.86    8.03
  -3  -8  -1  292.97   20.97
  -3  -8  -1  318.79   21.40
  -3  -8  -1  300.16   20.87
  -3  -8  -1  342.48   31.81
  -3  -8  -1  347.51   29.81
  -3  -8  -1  382.20   23.01
  -3  -8  -1  298.72   20.21
  -3  -8  -1  339.35   21.86
  -3  -8  -1  334.55   21.07
  -3  -8  -2   14.21    9.48
  -3  -8  -2    7.71    9.53
  -3  -8  -2    8.20    6.64
  -3  -8  -2    5.16   11.98
  -3  -8  -2    2.29   10.94
  -3  -8  -2    9.39    7.31
  -3  -8  -2   12.25    6.31
  -3  -8  -2   16.36    5.81
  -3  -8  -2   21.79    6.15
  -3  -8  -2   13.07    6.82
  -3  -8  -2   21.95    6.94
  -3  -8  -3  690.62   40.50
  -3  -8  -3  703.05   40.70
  -3  -8  -3  661.43   49.21
  -3  -8  -3  742.99   48.70
  -3  -8  -3  809.99   43.41
  -3  -8  -3  741.73   42.18
  -3  -8  -3  721.50   40.12
  -3  -8  -3  699.83   40.64
  -3  -8  -3  690.08   39.90
  -3  -8  -4  129.65   13.47
  -3  -8  -4  123.20   12.27
  -3  -8  -4  128.33   11.85
  -3  -8  -4  125.86   12.26
  -3  -8  -4  121.75   13.14
  -3  -8  -4  135.51   14.31
  -3  -8  -4  117.54   16.91
  -3  -8  -4  102.21   18.33
  -3  -8  -4  123.20   12.32
  -3  -8  -5  117.30   12.04
  -3  -8  -5  112.21   10.92
  -3  -8  -5  150.21   18.61
  -3  -8  -5  106.01   17.49
  -3  -8  -5  108.47   11.97
  -3  -8  -5  118.99   12.85
  -3  -8  -5   98.67   11.21
  -3  -8  -6  164.44   19.47
  -3  -8  -6  152.80   20.40
  -3  -8  -6  195.95   15.47
  -3  -8  -6  179.59   14.56
  -3  -8  -7   96.20   15.13
  -3  -8  -7  143.22   18.02
  -3  -8  -7  108.44   10.82
  -3  -8  -7  131.41   12.39
  -3  -8  -7  118.35   12.64
  -3  -8  -7  120.42   13.38
  -3  -8  -7  118.72   12.34
  -3  -8  -7  118.07    9.56
  -3  -8  -8  214.84   14.13
  -3  -8  -8  187.13   19.07
  -3  -8  -8  201.84   20.26
  -3  -8  -8  193.56   15.72
  -3  -8  -8  222.94   15.76
  -3  -8  -8  211.51   16.37
  -3  -8  -8  252.34   18.39
  -3  -8  -9  249.10   17.44
  -3  -8  -9  185.94   13.09
  -3  -8 -10  257.86   15.83
  -3  -8 -10  280.14   18.06
  -3  -8 -10  257.68   18.74
   3   8  10  264.58   19.51
  -3  -8 -11  123.16   10.08
  -3  -8 -11   97.49   10.12
  -3  -8 -11  102.97    7.83
   3   8  11  105.84   10.41
  -3  -8 -12  420.95   23.71
  -3  -8 -12  431.12   23.73
   3   8  12  409.16   23.66
  -3  -8 -13   29.88    4.22
   3   8  13   30.63    3.88
  -3  -9   5  101.23    7.39
  -3  -9   4  104.49    8.81
  -3  -9   4   90.65    8.46
  -3  -9   3  208.33   14.32
  -3  -9   3  169.63   12.50
  -3  -9   3  186.63   12.80
  -3  -9   3  170.29   12.21
  -3  -9   3  214.88   14.57
  -3  -9   3  208.72   13.33
  -3  -9   2   17.97    5.49
  -3  -9   2   20.34    6.99
  -3  -9   2   11.26    5.54
  -3  -9   2   27.69    5.97
  -3  -9   2   16.33    5.39
  -3  -9   2   22.20    7.19
  -3  -9   1  241.93   18.04
  -3  -9   1  273.67   18.23
  -3  -9   1  247.73   17.29
  -3  -9   1  298.25   18.01
  -3  -9   1  265.76   17.09
  -3  -9   1  244.14   17.82
  -3  -9   1  261.19   16.68
  -3  -9   0   38.85    8.24
  -3  -9   0   40.26    7.43
  -3  -9   0   32.02    6.87
  -3  -9   0   42.53    7.44
  -3  -9   0   47.94    7.28
  -3  -9   0   46.04    8.89
  -3  -9   0   48.86    7.63
  -3  -9   0   42.98    7.42
  -3  -9  -1  429.20   27.80
  -3  -9  -1  493.79   29.17
  -3  -9  -1  414.40   25.68
  -3  -9  -1  443.89   26.13
  -3  -9  -1  424.12   34.52
  -3  -9  -1  429.65   33.44
  -3  -9  -2   10.82    8.78
  -3  -9  -2    9.07    8.29
  -3  -9  -2    2.08   10.32
  -3  -9  -2    9.29   11.08
  -3  -9  -3  305.91   22.82
  -3  -9  -3  420.21   31.30
  -3  -9  -3  354.92   31.49
  -3  -9  -3  387.93   24.86
  -3  -9  -3  380.72   25.04
  -3  -9  -4   37.63    9.54
  -3  -9  -4   47.68   12.91
  -3  -9  -4   40.26   13.15
  -3  -9  -4   34.18    7.91
  -3  -9  -4   27.74    6.73
  -3  -9  -4   19.90    8.61
  -3  -9  -4   27.66    7.07
  -3  -9  -5  363.68   30.05
  -3  -9  -5  391.79   24.89
  -3  -9  -5  335.77   31.19
  -3  -9  -5  394.66   25.12
  -3  -9  -5  408.84   25.61
  -3  -9  -5  399.47   25.99
  -3  -9  -6   38.09   11.54
  -3  -9  -6   30.38   11.92
  -3  -9  -6   44.60    8.70
  -3  -9  -6   21.91    7.70
  -3  -9  -6   26.72    8.42
  -3  -9  -7  560.29   32.93
  -3  -9  -7  548.54   32.42
  -3  -9  -7  561.65   33.03
  -3  -9  -8  111.75   10.56
  -3  -9  -8   86.13    9.38
  -3  -9  -8   84.65    9.87
  -3  -9  -8   96.49   11.01
  -3  -9  -9  523.67   27.68
  -3  -9  -9  493.50   26.59
  -3  -9 -10   69.53    8.67
   3   9  10   76.21    8.73
   3   9  10   80.47    9.81
  -3  -9 -10   53.23    7.20
  -3  -9 -11  106.30    8.77
  -3  -9 -11  101.25    8.37
  -3  -9 -11   80.71    7.19
   3   9  11   99.16    8.90
   3   9  11   93.68    8.47
   3   9  12   85.90    6.87
  -3  -9 -12   85.78    6.79
  -3 -10   2   94.37    7.14
  -3 -10   2   83.75    7.38
  -3 -10   1  369.13   20.58
  -3 -10   1  370.05   21.07
  -3 -10   1  338.65   20.26
  -3 -10   1  352.72   20.28
  -3 -10   0   59.14    6.85
  -3 -10   0   51.62    6.54
  -3 -10   0   52.15    6.42
  -3 -10   0   56.83    7.23
  -3 -10   0   51.59    6.29
  -3 -10  -1  409.24   23.39
  -3 -10  -1  390.97   23.68
  -3 -10  -1  392.33   24.06
  -3 -10  -1  407.80   23.66
  -3 -10  -1  367.62   23.33
  -3 -10  -2   -0.56    4.86
  -3 -10  -2   -0.69    5.43
  -3 -10  -2    1.92    4.74
  -3 -10  -2    1.46    5.81
  -3 -10  -2   -0.80    6.56
  -3 -10  -2   -0.64    4.72
  -3 -10  -3  200.16   14.46
  -3 -10  -3  238.94   15.56
  -3 -10  -3  230.97   15.97
  -3 -10  -3  170.24   13.38
  -3 -10  -3  166.64   13.54
  -3 -10  -3  188.96   13.33
  -3 -10  -3  183.58   13.04
  -3 -10  -4   16.07    5.03
  -3 -10  -4   17.00    6.15
  -3 -10  -4    1.73    4.57
  -3 -10  -4   10.53    4.31
  -3 -10  -4    5.75    6.71
  -3 -10  -4    5.89    5.40
  -3 -10  -4    8.98    6.71
  -3 -10  -5  234.87   15.81
  -3 -10  -5  239.40   17.00
  -3 -10  -5  266.71   17.88
  -3 -10  -5  232.06   16.08
  -3 -10  -5  243.30   16.80
  -3 -10  -6    2.05    5.96
  -3 -10  -6    1.17    4.26
  -3 -10  -6    7.37    5.11
  -3 -10  -6   -1.76    4.20
  -3 -10  -6   14.68    6.37
   3  10   6    3.66    5.96
   3  10   7  303.57   20.37
  -3 -10  -7  320.46   19.94
  -3 -10  -7  332.89   20.46
  -3 -10  -7  326.81   20.39
  -3 -10  -7  356.72   20.73
  -3 -10  -7  384.61   21.45
  -3 -10  -7  325.54   19.85
  -3 -10  -8    1.85    4.26
  -3 -10  -8    0.45    3.52
   3  10   8   -7.52    5.14
  -3 -10  -8   10.94    5.01
  -3 -10  -8   -0.50    4.72
  -3 -10  -8    7.34    4.31
  -3 -10  -9   63.11    6.17
   3  10   9   55.74    6.77
  -3 -10  -9   54.32    6.94
  -3 -10  -9   53.08    5.61
   3  10   9   69.36    8.82
  -3 -10 -10   97.33    7.20
  -3 -10 -10   85.33    6.65
   3  10  10  100.86    7.91
  -3 -10 -10  103.68    8.20
   3  10  11  121.16    8.11
  -3 -10 -11  120.58    7.75
  -3 -11   0   18.37    3.33
  -3 -11  -1   59.52    5.83
  -3 -11  -1   58.39    5.67
  -3 -11  -2   26.54    4.27
  -3 -11  -2   27.37    4.83
  -3 -11  -2   33.40    5.00
  -3 -11  -2   28.54    4.65
  -3 -11  -2   23.01    4.16
  -3 -11  -3   82.11    6.92
  -3 -11  -3   94.36    7.80
  -3 -11  -3   82.19    7.09
  -3 -11  -3   92.80    8.00
  -3 -11  -3   92.83    8.23
  -3 -11  -4    4.32    3.59
  -3 -11  -4    5.21    4.00
  -3 -11  -4    5.56    3.12
  -3 -11  -4   18.70    4.83
  -3 -11  -4    7.54    4.97
  -3 -11  -5  110.79    9.17
  -3 -11  -5  134.86    9.88
  -3 -11  -5  116.67    9.06
  -3 -11  -5  104.42    8.17
  -3 -11  -6    7.24    4.53
  -3 -11  -6    7.19    3.03
  -3 -11  -6   16.74    4.27
  -3 -11  -6    8.28    2.95
  -3 -11  -6    9.67    4.31
  -3 -11  -7   92.46    6.97
  -3 -11  -7  107.60    7.82
  -3 -11  -7   99.99    6.84
  -3 -11  -7   99.47    8.05
  -3 -11  -7   96.86    7.62
  -3 -11  -8   35.26    3.56
  -3 -11  -8   32.36    4.16
  -3 -11  -8   32.32    3.44
  -3 -11  -9   56.60    4.70
  -4  10   4    0.25    2.81
  -4  10   4    1.80    2.97
  -4  10   3  132.48    9.10
  -4  10   3  128.75    8.90
  -4  10   2   -3.11    4.20
  -4  10   2    1.00    3.81
  -4  10   2    0.44    5.05
  -4  10   1  183.24   10.96
  -4  10   1  175.68   10.66
   4 -10   0    8.07    3.28
  -4  10   0   14.74    4.76
  -4   9   8   40.61    4.27
  -4   9   8   57.89    4.33
  -4   9   7   96.40    7.20
  -4   9   6    6.91    3.91
   4  -9  -5  130.91   12.06
  -4   9   5  137.47   10.05
   4  -9  -5  138.24   11.38
   4  -9  -5  134.76   12.34
  -4   9   5  129.86    9.74
  -4   9   5  142.09   10.39
  -4   9   4    9.02    4.62
   4  -9  -4    6.62    6.69
  -4   9   4   -1.01    4.91
  -4   9   4    6.26    5.53
  -4   9   3  232.64   15.62
   4  -9  -3  263.32   18.50
  -4   9   3  267.07   17.16
  -4   9   3  266.63   16.83
  -4   9   2   -0.39    3.76
   4  -9  -2    0.85    7.57
  -4   9   2   -4.54    6.15
  -4   9   2   -1.99    6.48
   4  -9  -1  323.31   20.98
  -4   9   1  281.48   18.75
  -4   9   1  291.05   19.11
   4  -9   0  167.81   14.10
  -4   9   0  143.07   12.64
  -4   9   0  164.35   11.95
  -4   9   0  167.51   12.27
   4  -9   1   99.81   11.31
  -4   9  -1  104.10    8.56
  -4   9  -1  100.28    8.26
   4  -9   1  114.92   11.35
  -4   9  -1   99.65    9.92
   4  -9   1  115.25   10.75
  -4   9  -2   56.36    7.57
  -4   9  -2   56.10    5.06
  -4   9  -2   56.23    5.21
   4  -9   2   71.42    6.74
   4  -9   3   26.53    4.77
   4  -9   3   24.63    5.01
  -4   9  -3   32.14    5.98
   4  -9   4   31.27    4.16
   4  -9   4   32.81    4.29
  -4   8   9  105.94    7.17
  -4   8   9  108.10    7.80
  -4   8   8    1.93    3.60
   4  -8  -8    3.67    2.72
   4  -8  -7  199.61   12.13
  -4   8   7  191.58   13.41
   4  -8  -6    3.53    6.49
  -4   8   6   -3.95    5.82
   4  -8  -6    2.14    4.07
  -4   8   6   -0.97    4.82
  -4   8   6   -1.41    4.38
  -4   8   5  186.33   13.81
   4  -8  -5  183.58   16.20
  -4   8   5  206.32   14.93
   4  -8  -5  189.70   12.97
  -4   8   5  187.93   14.19
   4  -8  -4   18.32    9.23
  -4   8   4    2.96    6.01
  -4   8   4    8.11    6.71
  -4   8   4    5.25    6.88
   4  -8  -3  697.40   40.30
  -4   8   3  656.80   37.78
  -4   8   3  610.51   36.02
  -4   8   3  664.71   37.62
   4  -8  -2   68.70   12.14
  -4   8   2   61.74   10.46
  -4   8   2   59.05    9.85
  -4   8   2   53.46    7.19
   4  -8  -1  556.78   34.40
  -4   8   1  519.10   31.45
  -4   8   1  496.85   28.76
  -4   8   1  542.82   31.55
   4  -8   0  151.30   16.17
  -4   8   0  122.51   11.75
  -4   8   0  128.50   12.15
  -4   8  -1  129.47   11.44
  -4   8  -1  127.88   11.09
   4  -8   1  145.49   15.55
  -4   8  -2  149.95   11.16
   4  -8   2  144.87   14.57
  -4   8  -2  140.85   11.19
  -4   8  -2  147.85   11.48
  -4   8  -2  165.25   13.69
  -4   8  -3  111.43    8.38
  -4   8  -3  109.18   11.33
  -4   8  -3  112.42    9.96
  -4   8  -3  108.50    8.49
   4  -8   3  122.64   10.02
   4  -8   4  191.93   13.52
  -4   8  -4  218.94   15.39
  -4   8  -4  202.86   13.96
   4  -8   5   47.86    6.26
  -4   8  -5   51.16    6.10
   4  -8   5   44.16    5.93
  -4   8  -5   48.45    7.44
  -4   8  -6  121.69    8.86
  -4   8  -6  127.18    8.10
  -4   7  10   23.21    3.75
  -4   7  10   19.77    4.16
  -4   7   9  287.22   17.23
  -4   7   9  287.47   17.45
   4  -7  -9  320.06   16.65
  -4   7   8   28.60    5.95
  -4   7   8   31.91    6.13
   4  -7  -8   31.99    4.92
  -4   7   7  523.51   29.09
   4  -7  -7  490.57   27.25
  -4   7   7  463.38   28.39
  -4   7   6   23.15    6.89
   4  -7  -6   36.85    9.33
  -4   7   6   34.65    8.49
   4  -7  -6   24.76    5.92
   4  -7  -6   44.27    9.75
  -4   7   6   22.09    6.28
  -4   7   6   29.05    6.14
  -4   7   5  992.61   64.76
   4  -7  -5 1066.74   59.00
   4  -7  -5 1218.26   63.61
   4  -7  -5  936.83   70.97
  -4   7   5 1044.82   61.25
   4  -7  -5  954.11   69.78
   4  -7  -4   20.42   17.95
   4  -7  -4  -15.10   19.91
  -4   7   4   11.57    8.17
  -4   7   4    6.14    7.23
   4  -7  -4    9.11    8.20
  -4   7   4    3.66    9.32
  -4   7   4    7.05   13.97
   4  -7  -4   11.37   10.58
  -4   7   4    7.95    7.03
   4  -7  -4   13.19    5.57
   4  -7  -3  754.90   41.59
   4  -7  -3  827.41   49.72
   4  -7  -3  785.01   61.95
   4  -7  -3  856.34   62.34
  -4   7   3  835.97   45.08
  -4   7   3  784.13   43.12
   4  -7  -3  841.74   47.61
  -4   7   3  775.79   44.46
   4  -7  -2  203.13   32.55
   4  -7  -2  175.69   29.08
  -4   7   2  181.67   16.46
  -4   7   2  169.46   13.41
  -4   7   2  134.55   19.65
   4  -7  -2  195.44   19.40
  -4   7   2  171.42   15.81
   4  -7  -1  391.09   44.12
   4  -7  -1  344.64   39.89
  -4   7   1  374.94   25.38
   4  -7  -1  368.38   28.12
  -4   7   1  404.06   25.47
  -4   7   1  383.38   23.10
   4  -7   0   37.94   20.09
   4  -7   0   74.23   26.08
  -4   7   0   33.63    6.26
  -4   7   0   45.55    9.30
  -4   7   0   39.92    8.23
   4  -7   0   36.45   12.09
  -4   7  -1  397.19   29.80
   4  -7   1  407.32   30.21
  -4   7  -1  438.45   25.94
   4  -7   1  377.92   41.70
   4  -7   1  368.82   43.88
  -4   7  -1  425.59   25.61
   4  -7   2   84.76   14.20
   4  -7   2   92.49   24.42
   4  -7   2  107.25   24.39
  -4   7  -2  120.10   13.77
  -4   7  -3  425.26   23.87
  -4   7  -3  398.85   23.46
   4  -7   3  353.93   27.13
   4  -7   4  136.03   11.45
  -4   7  -4  118.88   13.12
   4  -7   5  134.95   11.35
  -4   7  -5  138.13   13.56
  -4   7  -6  159.64   11.78
   4  -7   6  157.77   11.84
   4  -7   6  154.17   11.91
  -4   7  -6  163.75   13.61
   4  -7   7   55.73    5.59
  -4   7  -7   63.56    7.93
  -4   7  -7   58.69    5.83
  -4   6  11  151.00    9.57
   4  -6 -10  113.56    7.81
  -4   6  10  128.89   10.53
  -4   6  10  122.91    9.47
  -4   6  10  133.96    9.39
  -4   6   9  227.75   17.42
   4  -6  -9  259.14   15.16
  -4   6   9  269.14   16.89
  -4   6   9  254.62   15.61
  -4   6   8  249.39   18.72
   4  -6  -8  257.62   21.20
   4  -6  -8  241.11   16.13
  -4   6   8  302.16   17.93
   4  -6  -7  278.01   22.70
  -4   6   7  213.80   23.73
  -4   6   7  273.73   19.88
  -4   6   6  225.78   24.31
  -4   6   6  191.33   17.54
   4  -6  -6  244.19   21.16
  -4   6   6  197.13   16.45
  -4   6   6  217.07   17.31
   4  -6  -6  206.91   15.00
  -4   6   5  944.48   52.24
  -4   6   5  971.41   56.32
   4  -6  -5  918.79   49.71
   4  -6  -5  981.67   67.71
  -4   6   5  953.93   51.14
   4  -6  -5  788.78   65.28
  -4   6   5  948.66   50.79
  -4   6   5  957.12   50.68
   4  -6  -5  947.60   57.16
  -4   6   5  827.63   59.70
  -4   6   4    4.92   13.82
   4  -6  -4    7.41   19.08
   4  -6  -4   10.24   18.41
  -4   6   4    8.05    6.32
  -4   6   4    9.92    7.92
  -4   6   4    4.45    7.35
  -4   6   4    5.37    6.87
   4  -6  -4    3.07    5.40
   4  -6  -4   -3.79    7.52
   4  -6  -3  912.98   47.12
  -4   6   3  700.05   56.29
   4  -6  -3  991.67   53.00
   4  -6  -3  899.65   65.92
  -4   6   3  819.38   47.54
   4  -6  -3  885.03   67.23
  -4   6   3  900.81   48.50
  -4   6   3  904.97   49.82
  -4   6   3  936.03   50.30
   4  -6  -3  902.53   54.79
   4  -6  -2   -3.83   19.02
   4  -6  -2   10.69   20.23
  -4   6   2   -2.65    5.87
  -4   6   2   -0.72    5.51
   4  -6  -2   -3.26    4.74
  -4   6   2    5.86    8.10
  -4   6   2    1.97    8.28
  -4   6   2   -2.18   12.46
   4  -6  -2   -5.08   12.07
   4  -6  -2    1.70    7.51
   4  -6  -1  586.67   50.58
  -4   6   1  552.99   33.17
  -4   6   1  549.06   32.88
   4  -6  -1  540.12   36.47
  -4   6   1  538.56   31.11
   4  -6  -1  556.34   48.71
  -4   6   1  509.33   38.26
   4  -6  -1  597.20   36.58
   4  -6   0   15.77   21.48
   4  -6   0   14.66   22.57
  -4   6   0    7.33    6.81
  -4   6   0   17.25    7.55
  -4   6   0   11.84    5.41
   4  -6   0    1.31   11.35
   4  -6   1  404.99   29.63
  -4   6  -1  400.53   24.68
  -4   6  -1  399.27   23.40
  -4   6  -1  379.41   24.60
   4  -6   1  390.47   43.53
   4  -6   1  458.87   43.66
  -4   6  -2   13.17    7.75
  -4   6  -2   15.72    6.83
  -4   6  -2   14.09    6.40
   4  -6   2   33.25   23.13
   4  -6   2   11.48   19.73
  -4   6  -3  161.93   12.92
  -4   6  -3  146.93   15.48
  -4   6  -3  132.70   14.72
  -4   6  -3  170.32   12.73
   4  -6   3  137.19   28.19
   4  -6   3  120.92   27.65
   4  -6   3  164.50   14.48
  -4   6  -4   85.35   12.07
   4  -6   4   70.87   11.10
   4  -6   5   61.20   10.54
  -4   6  -6   33.44    9.43
   4  -6   6   36.82    7.22
   4  -6   6   38.31    9.34
  -4   6  -7   42.08    9.04
  -4   6  -7   41.39    6.63
   4  -6   7   36.86    6.38
   4  -6   7   46.35    7.20
  -4   6  -8   74.93    9.43
  -4   6  -8   81.13    7.35
  -4   6  -9    2.72    2.68
   4  -6   9    3.53    3.20
  -4   6  -9   -0.60    3.35
  -4   5  11   59.19    7.39
  -4   5  11   68.07    6.53
  -4   5  10  200.79   12.84
  -4   5  10  170.57   14.22
   4  -5 -10  187.46   11.57
  -4   5   9   49.85    9.41
  -4   5   9   52.35    6.43
   4  -5  -9   63.27    6.70
  -4   5   8  109.70   12.88
   4  -5  -8  110.95   14.07
  -4   5   8  121.91   17.37
  -4   5   7  585.60   33.96
   4  -5  -7  557.23   32.15
  -4   5   7  558.39   41.30
  -4   5   7  532.85   34.84
   4  -5  -7  668.93   39.87
  -4   5   6   -0.94    7.61
   4  -5  -6    8.70    5.81
   4  -5  -6   19.39    8.29
  -4   5   6  -11.21   13.21
  -4   5   5  498.87   28.60
  -4   5   5  496.82   33.36
   4  -5  -5  518.29   28.28
   4  -5  -5  556.58   35.93
   4  -5  -5  497.16   42.63
  -4   5   5  477.77   28.65
  -4   5   5  487.44   29.91
   4  -5  -5  511.50   44.78
  -4   5   5  382.64   30.01
  -4   5   5  394.05   36.74
   4  -5  -5  490.40   31.60
  -4   5   4    1.64    6.80
   4  -5  -4    6.41    5.39
   4  -5  -4   -1.81    7.86
  -4   5   4    5.77    7.32
  -4   5   4    5.69    7.31
  -4   5   4   -9.28   13.68
   4  -5  -4    1.08    9.56
   4  -5  -4    3.29   17.91
   4  -5  -4    3.07   16.88
  -4   5   4    3.35    8.62
  -4   5   4   11.44    9.40
   4  -5  -3  329.30   18.98
  -4   5   3  282.69   19.51
   4  -5  -3  309.24   25.35
  -4   5   3  272.28   28.70
  -4   5   3  245.59   20.80
   4  -5  -3  312.11   23.12
  -4   5   3  335.45   21.59
  -4   5   3  322.63   21.86
  -4   5   3  325.30   20.22
  -4   5   2   42.55    9.41
  -4   5   2   34.59    8.79
   4  -5  -2   55.62   10.42
  -4   5   2   39.44    6.81
  -4   5   2   31.16   12.88
   4  -5  -2   27.81   10.93
  -4   5   2   30.34    6.71
   4  -5  -2   32.74    5.88
  -4   5   1  264.21   19.61
  -4   5   1  291.52   19.99
  -4   5   1  303.13   25.40
   4  -5  -1  328.27   22.73
   4  -5  -1  296.44   22.91
  -4   5   1  283.65   18.81
  -4   5   1  283.94   18.50
   4  -5  -1  303.13   17.72
   4  -5   0   72.83   13.22
   4  -5   0   52.49    9.28
  -4   5   0   50.88    7.30
  -4   5   0   60.10    8.96
  -4   5   0   60.30    8.73
  -4   5  -1  313.60   20.00
   4  -5   1  330.81   24.18
  -4   5  -1  275.19   19.49
  -4   5  -1  315.54   18.96
   4  -5   1  302.69   19.89
  -4   5  -2  245.93   17.07
  -4   5  -2  246.54   16.83
  -4   5  -2  235.81   15.66
   4  -5   2  228.94   17.60
   4  -5   3   53.79    9.82
  -4   5  -3   51.11    7.87
  -4   5  -3   48.95    7.43
   4  -5   3   23.34   11.46
  -4   5  -3   47.36    9.84
   4  -5   3   74.47   24.15
   4  -5   3   69.25   21.96
  -4   5  -4  191.58   16.39
  -4   5  -4  145.69   12.09
  -4   5  -4  155.32   12.52
  -4   5  -4  165.24   15.20
   4  -5   4  139.29   27.85
   4  -5   4  128.37   27.00
   4  -5   4  170.57   17.33
  -4   5  -5    8.93    8.97
   4  -5   5   10.25    8.62
  -4   5  -6  171.60   16.67
   4  -5   6  181.62   16.63
   4  -5   6  208.71   15.10
   4  -5   7   18.93    6.54
   4  -5   7   22.23    9.55
  -4   5  -7   16.04    8.99
   4  -5   8  250.86   18.55
  -4   5  -8  242.06   15.92
   4  -5   8  232.45   16.91
   4  -5   8  201.39   16.83
  -4   5  -8  227.65   17.96
  -4   5  -9    3.21    4.31
   4  -5   9    4.17    7.06
   4  -5   9   -2.14    5.32
  -4   5  -9   -0.65    6.54
   4  -5   9    4.50    5.67
  -4   5 -10  266.53   14.71
  -4   5 -10  265.93   15.50
  -4   4  12   67.50    5.40
  -4   4  11   24.59    5.06
  -4   4  11   29.66    6.57
   4  -4 -10   74.55    7.00
  -4   4  10   85.01    8.51
  -4   4  10   89.21    8.35
  -4   4  10   96.15   10.68
  -4   4   9  267.73   21.45
   4  -4  -9  331.37   19.15
  -4   4   9  311.05   20.16
  -4   4   9  309.72   19.99
   4  -4  -9  358.30   25.56
   4  -4  -8   90.52   12.49
  -4   4   8   62.22   14.09
  -4   4   8   56.40   11.19
  -4   4   8   59.73   10.00
   4  -4  -8   68.05    7.98
   4  -4  -7  903.45   52.91
  -4   4   7  776.55   54.47
  -4   4   7  933.25   47.47
  -4   4   7  843.60   47.34
   4  -4  -7  814.40   45.82
  -4   4   6    6.55   11.28
   4  -4  -6   28.93    9.41
  -4   4   6   16.70    9.50
  -4   4   6   19.49    7.55
   4  -4  -6   14.39    6.29
  -4   4   6   18.83    9.07
  -4   4   5  656.03   44.79
  -4   4   5  579.84   36.82
   4  -4  -5  599.62   36.72
  -4   4   5  625.99   34.75
  -4   4   5  625.98   34.58
  -4   4   5  669.51   39.56
  -4   4   5  554.19   35.32
  -4   4   5  643.03   35.90
   4  -4  -5  663.11   41.50
   4  -4  -5  634.79   34.36
  -4   4   4    7.79    5.90
   4  -4  -4   12.98    5.31
  -4   4   4  -10.34   13.16
   4  -4  -4   -0.91    8.60
   4  -4  -4    9.86    7.74
  -4   4   4   21.01    9.32
  -4   4   4    7.77    7.71
  -4   4   4   16.05    6.81
  -4   4   4   11.35    6.69
  -4   4   4   20.14    8.64
  -4   4   3  466.36   28.83
   4  -4  -3  556.88   34.15
  -4   4   3  465.09   28.68
  -4   4   3  496.60   28.28
  -4   4   3  500.64   36.21
   4  -4  -3  503.50   30.25
  -4   4   3  489.81   29.38
  -4   4   3  456.62   27.87
   4  -4  -3  496.51   27.11
  -4   4   2  121.60   12.22
   4  -4  -2  160.82   15.13
  -4   4   2  159.61   18.27
  -4   4   2  132.13   12.58
  -4   4   2  149.83   11.25
   4  -4  -2  137.53   10.08
  -4   4   2  131.74   10.95
  -4   4   1  593.90   38.22
  -4   4   1  557.34   33.07
  -4   4   1  580.40   33.45
   4  -4  -1  614.66   31.77
  -4   4   1  589.37   32.66
  -4   4   1  615.51   32.94
  -4   4   0  122.22   10.24
  -4   4   0  114.82   10.38
  -4   4   0  111.68   10.08
  -4   4   0  108.95    9.49
   4  -4   0  111.34    8.85
  -4   4  -1  321.63   20.49
  -4   4  -1  348.03   20.89
   4  -4   1  326.39   20.40
  -4   4  -1  351.71   20.14
  -4   4  -2  283.80   17.50
  -4   4  -2  257.86   16.37
  -4   4  -2  265.41   17.60
   4  -4   2  273.77   18.09
   4  -4   3  211.72   15.26
  -4   4  -3  215.31   14.09
  -4   4  -3  197.91   17.04
  -4   4  -3  176.46   12.57
   4  -4   3  172.94   17.41
  -4   4  -3  189.88   13.92
   4  -4   4  381.83   24.23
  -4   4  -4  367.03   22.06
  -4   4  -4  356.42   24.02
   4  -4   4  379.27   26.16
  -4   4  -4  383.46   25.92
  -4   4  -4  372.68   22.31
   4  -4   5  292.83   21.27
  -4   4  -5  298.96   21.30
   4  -4   6  603.08   32.55
  -4   4  -6  555.41   33.98
   4  -4   6  577.07   35.55
   4  -4   6  510.22   34.71
   4  -4   6  501.27   33.73
   4  -4   7   45.69    8.06
  -4   4  -7   36.17   10.31
   4  -4   7   33.27   10.50
   4  -4   7   31.41   10.49
   4  -4   7   35.52   10.75
   4  -4   8  646.31   38.17
   4  -4   8  590.59   38.22
   4  -4   8  645.35   38.94
  -4   4  -9  239.97   15.72
  -4   4  -9  224.77   17.83
   4  -4   9  225.09   18.41
   4  -4   9  219.64   18.34
   4  -4   9  215.71   18.13
   4  -4  10  247.30   18.46
  -4   4 -10  294.86   18.04
  -4   4 -10  281.92   16.33
   4  -4  10  306.40   19.27
   4  -4  10  236.11   18.09
  -4   4 -11    8.97    3.61
   4  -4  11    2.12    3.21
  -4   3  12   67.79    5.39
  -4   3  11  176.80   13.42
  -4   3  11  176.47   12.27
  -4   3  10  149.84   13.81
  -4   3  10  132.00   11.79
  -4   3  10  147.00   11.22
  -4   3   9  612.30   43.78
   4  -3  -9  684.71   43.24
  -4   3   9  684.62   39.56
  -4   3   8    2.17    9.66
  -4   3   8   25.64    7.65
  -4   3   8   16.18   12.26
   4  -3  -8   15.84    9.10
  -4   3   8   14.13    8.87
  -4   3   7  578.83   33.56
  -4   3   7  568.62   34.88
   4  -3  -7  556.14   37.68
  -4   3   7  533.02   40.04
  -4   3   7  525.71   31.41
   4  -3  -7  547.90   31.33
  -4   3   6   66.46   11.67
  -4   3   6   89.65   16.41
  -4   3   6   78.76   11.98
  -4   3   6   79.34    9.31
   4  -3  -6   72.61    8.57
   4  -3  -6   97.14   13.68
   4  -3  -5  847.50   44.97
   4  -3  -5  939.20   52.12
  -4   3   5  914.75   46.78
  -4   3   5  811.03   53.77
  -4   3   5  777.49   47.16
  -4   3   5  816.01   45.66
  -4   3   5  861.36   49.34
  -4   3   4   77.79    8.33
   4  -3  -4   74.20    7.34
  -4   3   4   63.18   14.26
   4  -3  -4   82.41   12.40
  -4   3   4   71.68    9.36
  -4   3   4   61.53   10.33
  -4   3   4   67.35    8.15
  -4   3   4   75.84    8.66
  -4   3   4   65.13   10.23
   4  -3  -3  858.51   44.73
  -4   3   3  852.43   46.40
  -4   3   3  877.78   46.83
  -4   3   3  915.32   53.31
  -4   3   3  963.86   51.28
  -4   3   3  864.34   45.84
  -4   3   3  817.32   46.15
  -4   3   3  888.37   45.91
  -4   3   2   46.53    7.68
  -4   3   2   41.88    7.47
  -4   3   2   46.36    7.33
  -4   3   2   45.73    9.76
  -4   3   2   42.39    6.27
  -4   3   2   54.04    7.90
   4  -3  -1 1112.26   58.68
  -4   3   1 1120.78   55.28
  -4   3   1 1020.42   55.42
  -4   3   1 1066.20   55.07
  -4   3   1 1039.48   55.51
  -4   3   0  397.36   24.58
   4  -3   0  476.98   27.18
  -4   3   0  440.99   27.70
  -4   3   0  442.55   24.33
  -4   3   0  430.42   24.67
  -4   3   0  420.83   24.43
   4  -3   1  346.70   21.90
  -4   3  -1  313.12   19.86
  -4   3  -1  351.54   20.13
  -4   3  -1  362.53   19.67
  -4   3  -1  311.64   21.54
   4  -3   1  315.30   19.48
  -4   3  -1  335.60   19.89
  -4   3  -2   51.94    8.74
   4  -3   2   46.36    7.40
  -4   3  -2   47.92    6.78
  -4   3  -2   45.30    6.61
  -4   3  -2   47.43    5.70
  -4   3  -3  698.83   36.87
   4  -3   3  694.74   37.69
  -4   3  -3  737.90   40.45
  -4   3  -3  685.02   36.70
  -4   3  -3  647.03   35.97
  -4   3  -4  304.36   18.73
   4  -3   4  355.21   20.98
  -4   3  -4  285.74   17.90
  -4   3  -4  306.75   18.58
  -4   3  -4  319.15   20.68
  -4   3  -4  320.79   21.79
  -4   3  -5  647.17   38.00
   4  -3   5  675.00   38.16
  -4   3  -6  336.25   22.23
   4  -3   6  357.49   21.74
  -4   3  -6  331.04   23.53
   4  -3   6  335.80   23.98
   4  -3   7  729.17   40.19
  -4   3  -7  689.13   42.10
  -4   3  -8  197.75   18.64
   4  -3   8  225.58   19.34
   4  -3   8  210.92   16.69
   4  -3   8  237.72   21.43
   4  -3   8  206.65   20.96
   4  -3   9   29.59   11.26
   4  -3   9   33.33   10.97
   4  -3   9   34.35   11.81
   4  -3  10  188.94   17.20
   4  -3  10  182.52   17.31
  -4   3 -10  199.27   15.70
  -4   3 -10  201.95   13.29
   4  -3  10  194.67   16.49
   4  -3  11   16.18    7.23
  -4   3 -11    0.49    4.68
  -4   3 -11    5.30    2.93
   4  -3  11    2.46    6.59
   4  -3  11    3.58    6.66
  -4   3 -12   62.40    5.21
  -4   2  12  274.64   15.46
  -4   2  11  222.35   16.35
  -4   2  11  245.16   15.42
  -4   2  10  166.90   14.77
  -4   2  10  157.02   11.78
  -4   2  10  164.14   13.29
  -4   2   9  484.48   32.12
   4  -2  -9  551.95   36.22
  -4   2   8  177.11   21.32
  -4   2   8  215.84   17.57
  -4   2   8  188.43   16.52
   4  -2  -8  206.70   20.47
  -4   2   8  195.86   15.33
  -4   2   7  342.07   21.63
  -4   2   7  311.01   22.91
  -4   2   7  332.27   23.35
   4  -2  -7  330.37   26.46
  -4   2   7  310.53   23.93
  -4   2   7  318.96   29.15
  -4   2   6   70.89   11.95
  -4   2   6   74.00   11.16
  -4   2   6   58.62   10.77
  -4   2   6   51.42   13.77
   4  -2  -5  352.66   25.83
  -4   2   5  337.12   28.43
  -4   2   5  351.82   23.24
  -4   2   5  352.75   22.41
  -4   2   5  334.46   20.57
  -4   2   5  320.26   22.63
  -4   2   4   33.37    5.97
  -4   2   4   26.52    7.56
   4  -2  -4   30.66    9.35
  -4   2   4   28.66   10.58
  -4   2   4   20.56    7.36
  -4   2   4   15.68    5.10
  -4   2   4   29.47    6.11
  -4   2   3 1028.21   53.15
   4  -2  -3 1042.79   58.45
  -4   2   3  989.53   53.20
  -4   2   3 1044.67   52.85
  -4   2   3 1088.50   59.55
  -4   2   3 1038.35   53.76
  -4   2   3  993.84   53.04
  -4   2   2    6.94    5.87
  -4   2   2    6.78    4.61
  -4   2   2    7.92    5.31
   4  -2  -2    8.57    7.08
   4  -2  -1  629.70   36.62
  -4   2   1  635.40   37.47
   4  -2   0   21.89    5.94
  -4   2   0   17.95    7.51
  -4   2   0   19.61    7.76
   4  -2   1 1004.25   52.84
   4  -2   1 1028.25   51.10
  -4   2  -1 1010.28   54.36
  -4   2  -1  951.43   52.87
   4  -2   2  147.76   11.08
   4  -2   2  135.02   10.78
  -4   2  -3  809.98   42.52
  -4   2  -3  824.52   42.87
   4  -2   3  822.12   43.70
  -4   2  -3  832.36   42.76
   4  -2   4   76.27    9.26
  -4   2  -4   58.19    8.45
  -4   2  -4   50.99    6.22
  -4   2  -4   60.52    6.95
  -4   2  -4   79.01    7.08
  -4   2  -5  194.51   15.61
   4  -2   5  205.38   15.95
  -4   2  -5  203.85   13.11
  -4   2  -6  226.60   18.05
  -4   2  -6  222.49   16.75
   4  -2   6  226.08   15.73
   4  -2   6  255.35   18.66
   4  -2   7  160.85   16.17
  -4   2  -7  181.12   16.51
  -4   2  -7  137.17   14.21
   4  -2   7  171.41   13.52
  -4   2  -8  360.24   26.32
   4  -2   8  347.59   23.09
  -4   2  -9    8.05    9.41
   4  -2   9   -1.11   10.34
  -4   2  -9   -1.44    5.41
  -4   2 -10  255.05   16.62
   4  -2  10  272.62   22.85
   4  -2  10  248.47   22.10
   4  -2  10  252.50   20.11
   4  -2  11   -5.01    8.39
   4  -2  11   -1.53    7.44
   4  -2  11   -3.96    8.17
  -4   2 -11    3.99    5.64
  -4   2 -12   91.38    7.59
  -4   2 -12   73.54    7.07
   4  -2  12   95.38    9.96
   4  -2  12   83.68    6.57
   4  -2  12   82.68    8.66
   4  -2  12   97.32    9.75
  -4   1  12  147.85    9.52
  -4   1  11   88.04    9.90
  -4   1  11   98.68    9.08
  -4   1  10  118.82   13.06
  -4   1  10  130.08   12.39
  -4   1  10  137.38   12.28
  -4   1   9   46.94   10.41
   4  -1  -9   28.55   11.32
   4  -1  -8   82.96   14.08
  -4   1   8   72.63   11.74
  -4   1   8   73.30   12.26
  -4   1   8   69.17    9.46
  -4   1   7  410.31   28.02
  -4   1   7  425.44   27.11
  -4   1   7  390.57   27.63
   4  -1  -7  443.89   32.46
  -4   1   7  396.19   33.18
  -4   1   7  417.83   25.54
  -4   1   6  222.02   18.19
  -4   1   6  216.76   15.90
  -4   1   6  214.86   15.40
  -4   1   6  205.08   22.09
  -4   1   6  213.75   17.91
  -4   1   6  198.12   17.55
   4  -1  -6  186.35   20.06
  -4   1   5  537.84   29.52
  -4   1   5  499.59   29.02
  -4   1   5  503.76   30.74
  -4   1   5  444.33   34.74
   4  -1  -5  499.28   34.59
  -4   1   5  484.34   30.61
  -4   1   5  550.53   30.43
  -4   1   4   -0.66    8.23
  -4   1   4   -1.10    6.65
  -4   1   4    3.30    6.32
  -4   1   4    4.88    6.35
  -4   1   4   10.11    9.53
  -4   1   4    2.05    3.86
  -4   1   4    6.11    6.05
  -4   1   4   -3.74    6.07
  -4   1   3  335.26   19.67
  -4   1   3  291.52   21.48
  -4   1   3  346.94   20.47
   4  -1  -3  292.62   23.37
  -4   1   3  317.49   19.85
  -4   1   3  298.63   18.95
  -4   1   2    2.88    5.60
  -4   1   2   -2.64    6.51
  -4   1   2   -4.01    8.28
   4  -1  -2   -1.05    6.88
  -4   1   1   52.21    9.02
  -4   1   1   74.39   10.51
   4  -1  -1   54.44    8.15
  -4   1   0    1.52    5.91
  -4   1   0    6.29    7.09
   4  -1   0    6.02    5.09
  -4   1  -1  565.83   32.00
  -4   1  -1  514.17   30.58
   4  -1   1  559.65   29.80
   4  -1   2   96.41    9.04
  -4   1  -2   93.13    8.57
   4  -1   2   95.44    7.78
  -4   1  -2  119.63   11.01
   4  -1   3  355.14   21.39
  -4   1  -3  387.06   23.45
   4  -1   4  698.79   38.10
  -4   1  -4  702.58   39.51
   4  -1   5  674.79   36.49
  -4   1  -5  621.66   34.09
  -4   1  -5  655.13   36.12
  -4   1  -5  647.30   37.08
  -4   1  -6 1062.13   55.75
   4  -1   6 1013.61   54.32
   4  -1   6 1041.48   56.88
  -4   1  -6 1105.37   56.91
   4  -1   7   22.55    6.58
  -4   1  -7   27.17    8.90
   4  -1   7   20.45    9.64
  -4   1  -7   25.49    9.52
   4  -1   8  505.27   33.78
  -4   1  -8  529.12   33.79
  -4   1  -8  546.37   30.88
   4  -1   9    5.64   10.53
  -4   1  -9    2.26    9.21
  -4   1  -9    2.02    5.49
   4  -1  10  313.35   24.57
  -4   1 -10  369.02   24.21
   4  -1  11   21.76   10.82
   4  -1  11   23.56    9.24
   4  -1  11   25.24   10.59
  -4   1 -11   12.55    7.09
   4  -1  12  193.51   15.80
   4  -1  12  197.13   16.09
  -4   1 -12  159.39   11.99
   4  -1  12  173.52   13.91
  -4   1 -12  184.01   12.81
  -4   1 -13   10.15    3.20
  -4   1 -13    8.51    3.36
   4  -1  13   23.41    5.76
   4  -1  13    8.89    5.42
   4  -1  13   11.41    4.53
  -4   0  12   18.70    3.70
  -4   0  11  111.26    9.45
  -4   0  10   34.40    9.09
  -4   0  10   33.65    8.39
  -4   0  10   34.06    8.17
   4   0  -9  160.01   17.70
  -4   0   9  132.36   14.76
  -4   0   8  115.42   13.22
  -4   0   8   90.30   13.76
   4   0  -8  107.71   16.55
  -4   0   8   94.62   10.64
  -4   0   7   70.63    9.97
  -4   0   7   87.49    9.52
  -4   0   7   93.57   10.28
  -4   0   7   98.16   13.21
   4   0  -7   94.21   16.10
  -4   0   7   87.23   13.59
  -4   0   7   99.21   13.21
  -4   0   6    6.08    6.89
  -4   0   6   14.58    6.81
  -4   0   6   10.40    6.43
  -4   0   6    9.75    9.95
  -4   0   6    2.91    8.53
   4   0  -6   16.44   10.58
  -4   0   6   20.14   10.41
  -4   0   5  422.38   26.85
   4   0  -5  440.73   31.93
  -4   0   5  424.47   25.78
  -4   0   5  439.19   32.04
  -4   0   5  411.44   27.63
  -4   0   5  462.86   26.42
  -4   0   5  443.69   26.26
  -4   0   5  460.11   27.45
  -4   0   4    0.50    5.62
  -4   0   4    0.61    6.47
  -4   0   4    1.27    6.09
  -4   0   4    9.76    8.30
  -4   0   4    2.66    7.87
  -4   0   4    5.90    6.31
  -4   0   3  270.13   17.34
  -4   0   3  274.59   17.29
  -4   0   3  280.98   18.25
   4   0  -3  256.57   21.42
  -4   0   3  240.18   15.60
  -4   0   3  239.58   19.32
  -4   0   3  261.81   16.00
  -4   0   3  301.94   17.95
  -4   0   3  286.03   17.10
  -4   0   3  292.70   16.82
   4   0  -2   62.06   10.60
  -4   0   2   48.32    7.09
  -4   0   2   65.80    9.63
  -4   0   2   64.61   10.48
  -4   0   1 1380.55   68.49
  -4   0   1 1353.97   68.64
   4   0  -1 1341.09   72.42
  -4   0   1 1342.12   71.76
  -4   0   1 1411.64   72.18
  -4   0   0  616.09   31.98
  -4   0   0  597.48   32.00
   4   0   0  585.59   33.53
  -4   0   0  581.91   34.60
  -4   0   0  651.35   34.84
  -4   0  -1  396.92   23.78
  -4   0  -1  380.57   21.31
   4   0   1  364.82   20.97
  -4   0  -1  383.53   21.44
  -4   0  -2  562.38   30.15
   4   0   2  571.42   29.85
  -4   0  -2  515.88   31.92
  -4   0  -2  574.09   30.30
  -4   0  -3 1219.80   65.32
  -4   0  -3 1310.07   65.61
   4   0   3 1311.98   65.53
  -4   0  -3 1347.03   67.95
   4   0   4 1304.33   68.17
  -4   0  -4 1369.46   69.99
  -4   0  -5  773.02   41.74
  -4   0  -5  751.38   39.78
  -4   0  -5  710.50   39.11
   4   0   5  711.50   40.52
  -4   0  -5  757.01   40.20
  -4   0  -6  933.45   49.85
  -4   0  -6  942.08   48.79
   4   0   6  906.53   50.61
  -4   0  -6  928.55   50.36
  -4   0  -7  183.60   15.50
  -4   0  -7  173.19   15.62
   4   0   7  188.82   16.71
  -4   0  -7  180.02   12.93
  -4   0  -8 1021.64   58.01
   4   0   8 1109.13   58.93
  -4   0  -8 1050.17   55.42
  -4   0  -9  129.98   13.95
  -4   0  -9  125.68   10.52
  -4   0 -10  272.26   20.16
   4   0  10  266.98   21.50
   4   0  11   25.39   10.02
   4   0  12  321.11   22.47
   4   0  12  299.24   21.97
  -4   0 -12  280.69   18.74
   4   0  12  287.94   19.84
  -4   0 -12  293.67   18.40
   4   0  13    2.04    6.21
  -4   0 -13    0.41    3.95
   4   0  13   -1.44    5.01
  -4   0 -13    5.57    3.82
   4   0  13    0.67    6.36
  -4   0 -14   72.61    5.04
  -4  -1  11   56.21    6.61
  -4  -1  10   55.76    8.58
  -4  -1  10   64.34    8.87
  -4  -1   9  206.60   17.13
  -4  -1   9  233.60   17.40
   4   1  -9  225.15   21.54
  -4  -1   8   29.55   10.28
   4   1  -8   68.70   13.84
  -4  -1   8   51.40   10.80
  -4  -1   8   48.62    7.73
  -4  -1   8   50.16   11.14
  -4  -1   7  547.74   32.08
  -4  -1   7  533.11   32.17
  -4  -1   7  540.31   33.66
  -4  -1   7  504.61   34.21
  -4  -1   7  535.66   31.95
  -4  -1   7  589.61   34.19
  -4  -1   6   10.22   10.41
   4   1  -6   14.28   11.59
  -4  -1   6   13.14    9.20
  -4  -1   6   20.85    7.45
  -4  -1   6    8.57    7.50
  -4  -1   6    5.06    7.42
  -4  -1   6   17.83    8.96
  -4  -1   6   21.71    8.53
  -4  -1   6    3.79    6.57
  -4  -1   5  376.98   24.03
  -4  -1   5  414.60   25.11
  -4  -1   5  402.18   24.21
  -4  -1   5  367.28   23.44
  -4  -1   5  391.95   25.85
  -4  -1   5  397.02   25.19
  -4  -1   5  384.09   24.54
  -4  -1   5  377.02   24.36
   4   1  -5  422.76   31.10
   4   1  -4   47.26   13.49
  -4  -1   4   31.48    9.19
  -4  -1   4   19.65    7.56
  -4  -1   4   30.00    6.46
  -4  -1   4   31.21    7.96
  -4  -1   4   35.65    6.34
  -4  -1   4   40.10    7.78
  -4  -1   4   41.63    7.19
  -4  -1   4   33.77    6.75
  -4  -1   4   28.79    7.42
  -4  -1   3  837.34   41.16
  -4  -1   3  800.82   42.48
   4   1  -3  841.99   48.07
  -4  -1   3  790.23   46.21
  -4  -1   3  842.77   42.85
  -4  -1   3  768.59   41.67
  -4  -1   3  765.72   43.08
  -4  -1   3  790.61   42.59
  -4  -1   3  770.79   42.24
  -4  -1   3  795.97   41.91
  -4  -1   3  782.18   40.92
  -4  -1   3  775.73   41.94
  -4  -1   2   -0.34    4.25
  -4  -1   2    4.94    4.97
  -4  -1   2   -1.02    7.19
  -4  -1   2    1.52    4.55
   4   1  -2    0.98    8.30
  -4  -1   2    1.79    4.49
  -4  -1   2    1.89    6.14
  -4  -1   1 1330.89   67.68
  -4  -1   1 1377.73   67.42
  -4  -1   1 1358.69   67.27
   4   1  -1 1365.09   70.11
  -4  -1   1 1300.81   67.10
   4   1  -1 1255.95   71.98
  -4  -1   1 1411.36   71.48
  -4  -1   1 1320.51   67.34
   4   1   0   59.28    8.36
  -4  -1   0   72.25    6.72
   4   1   0   85.58    9.92
  -4  -1   0   66.49    6.84
  -4  -1   0   59.62    6.81
  -4  -1   0   61.81    7.08
  -4  -1   0   59.64    9.45
   4   1   1 3607.02  181.93
  -4  -1  -1 3762.93  181.47
  -4  -1  -1 3750.57  181.81
  -4  -1  -1 3679.12  181.58
  -4  -1  -1 3727.21  181.57
  -4  -1  -1 3657.50  184.61
  -4  -1  -2  945.75   51.08
  -4  -1  -2  949.56   48.62
  -4  -1  -2  930.70   48.45
  -4  -1  -3 2822.54  132.07
  -4  -1  -3 2553.19  128.96
  -4  -1  -3 2551.59  128.79
   4   1   4 1031.64   54.63
  -4  -1  -4  995.81   53.47
  -4  -1  -4 1001.25   53.32
  -4  -1  -4 1146.12   56.63
  -4  -1  -4 1080.75   53.63
  -4  -1  -5  989.11   51.74
  -4  -1  -5  979.10   50.95
  -4  -1  -5 1010.80   50.94
   4   1   5  978.51   52.78
  -4  -1  -5  993.51   52.01
  -4  -1  -5  982.67   54.03
  -4  -1  -6  410.16   25.63
  -4  -1  -6  418.00   27.09
   4   1   6  429.90   26.49
  -4  -1  -6  425.71   25.05
  -4  -1  -6  447.39   24.00
  -4  -1  -6  392.19   25.45
  -4  -1  -7  426.72   28.83
  -4  -1  -7  510.82   26.97
   4   1   7  503.51   29.87
  -4  -1  -7  454.27   28.60
  -4  -1  -8   98.71    8.80
  -4  -1  -8   96.71   11.49
   4   1   8  125.69   13.68
  -4  -1  -9  313.87   22.26
   4   1   9  348.15   24.26
  -4  -1 -10  375.23   24.03
   4   1  10  345.55   25.50
  -4  -1 -11   15.14    7.13
   4   1  11   35.77   10.39
  -4  -1 -12  140.89   12.30
   4   1  12  177.69   14.78
  -4  -1 -12  164.54   12.36
  -4  -1 -13   -1.05    3.50
   4   1  13   -1.90    5.13
  -4  -1 -13    1.63    4.10
   4   1  13    3.16    7.01
  -4  -1 -13    4.77    4.49
   4   1  13   -7.81    7.10
  -4  -1 -14   12.42    3.40
  -4  -1 -14   11.10    3.16
  -4  -2  11   42.37    4.82
  -4  -2  10  161.75   12.01
  -4  -2  10  164.52   12.48
  -4  -2  10  163.38   10.63
  -4  -2   9  121.35   12.98
  -4  -2   9  159.31   13.33
  -4  -2   9  144.64   11.30
  -4  -2   8  119.36   12.90
  -4  -2   8  115.53   12.15
   4   2  -8  155.74   19.26
  -4  -2   7  257.78   19.99
   4   2  -7  267.68   26.12
  -4  -2   7  292.74   19.51
  -4  -2   7  235.20   18.45
  -4  -2   7  249.85   20.44
  -4  -2   6  195.75   15.20
   4   2  -6  196.12   23.29
  -4  -2   6  168.71   16.00
  -4  -2   6  183.45   17.14
  -4  -2   6  177.69   15.49
  -4  -2   6  199.14   16.35
  -4  -2   6  186.94   16.85
  -4  -2   6  181.74   16.21
  -4  -2   6  207.03   18.09
   4   2  -5  536.38   37.29
  -4  -2   5  439.33   27.93
  -4  -2   5  426.81   26.97
  -4  -2   5  411.39   26.07
  -4  -2   5  413.56   26.52
  -4  -2   5  436.63   27.10
  -4  -2   5  462.66   27.35
  -4  -2   5  437.67   27.57
  -4  -2   5  440.27   27.91
  -4  -2   5  476.60   28.87
   4   2  -4   49.78   12.95
  -4  -2   4   40.20    8.35
  -4  -2   4   47.48    9.01
  -4  -2   4   39.85    7.30
  -4  -2   4   54.89   10.14
  -4  -2   4   38.70    7.26
  -4  -2   4   44.65    7.90
  -4  -2   4   36.83    7.63
  -4  -2   4   38.95    7.45
  -4  -2   4   36.71    8.55
  -4  -2   3  813.64   43.72
  -4  -2   3  844.66   42.64
  -4  -2   3  751.87   49.32
  -4  -2   3  812.64   44.06
  -4  -2   3  874.14   42.83
   4   2  -3  895.38   50.01
  -4  -2   3  838.61   44.33
  -4  -2   3  785.41   43.51
  -4  -2   3  840.44   43.92
  -4  -2   3  868.47   44.98
  -4  -2   3  843.48   45.52
  -4  -2   3  795.81   44.04
  -4  -2   3  779.52   44.19
  -4  -2   3  796.19   45.24
  -4  -2   2    2.75    9.09
  -4  -2   2   -1.94    5.77
  -4  -2   2    3.48    4.95
   4   2  -2   -1.11    8.59
  -4  -2   2    1.80    5.33
  -4  -2   2    0.51    5.63
  -4  -2   2    6.33    7.18
  -4  -2   2   -0.38    4.44
  -4  -2   2    1.11    6.39
  -4  -2   2    2.85    7.00
  -4  -2   2    1.62    4.76
  -4  -2   2    9.43    5.27
  -4  -2   1 1410.73   73.87
  -4  -2   1 1391.79   71.58
  -4  -2   1 1398.39   70.88
  -4  -2   1 1413.97   71.11
  -4  -2   1 1404.18   71.41
  -4  -2   1 1496.80   74.57
  -4  -2   1 1408.82   71.19
  -4  -2   1 1366.57   76.29
  -4  -2   0   20.03    8.08
  -4  -2   0   24.30    7.55
  -4  -2   0   33.95    6.21
  -4  -2   0   26.40    5.64
  -4  -2   0   28.16    6.42
  -4  -2   0   19.15    8.25
  -4  -2   0   22.25    5.86
  -4  -2  -1 2157.24  103.81
  -4  -2  -1 1991.73  103.87
  -4  -2  -1 1986.20  104.10
  -4  -2  -1 2191.64  104.04
  -4  -2  -1 2089.44  107.83
  -4  -2  -1 2097.94  107.94
  -4  -2  -1 2145.19  107.26
  -4  -2  -2   61.23   10.83
  -4  -2  -2   74.54   11.23
  -4  -2  -2   95.33    8.30
  -4  -2  -2   78.24    8.66
  -4  -2  -2   94.44    9.11
  -4  -2  -2   92.68    9.11
  -4  -2  -2   90.22    8.64
  -4  -2  -2   99.91   11.52
  -4  -2  -3 1955.38  101.24
  -4  -2  -3 1865.33   97.06
  -4  -2  -3 1866.09   97.30
  -4  -2  -3 1890.46  100.42
  -4  -2  -3 2116.78  100.96
  -4  -2  -3 2015.03   96.93
  -4  -2  -4   11.92    6.03
  -4  -2  -4   17.53    8.46
  -4  -2  -4    1.93    8.00
  -4  -2  -4   18.25    7.96
  -4  -2  -4   13.20    6.71
  -4  -2  -4   20.01    6.78
  -4  -2  -5   40.55    8.70
  -4  -2  -5   42.42    8.50
  -4  -2  -5   39.16    8.42
  -4  -2  -5   29.72    8.45
  -4  -2  -5   33.41    6.18
  -4  -2  -5   28.16    6.30
  -4  -2  -5   23.13    7.41
  -4  -2  -6  263.20   18.94
  -4  -2  -6  306.56   22.78
   4   2   6  303.36   20.38
  -4  -2  -6  259.99   19.78
  -4  -2  -6  302.76   17.21
  -4  -2  -6  303.91   17.42
  -4  -2  -6  276.56   18.23
  -4  -2  -6  294.73   17.24
  -4  -2  -7  268.79   17.61
  -4  -2  -7  253.37   15.77
  -4  -2  -7  240.09   17.54
   4   2   7  278.67   19.53
  -4  -2  -8   96.28   10.38
  -4  -2  -8   86.04    9.78
   4   2   8   82.64   11.77
  -4  -2  -9   50.38    8.02
  -4  -2  -9   65.45    9.01
  -4  -2  -9   55.96    8.02
   4   2   9   68.80   11.89
  -4  -2 -10  128.65   11.92
  -4  -2 -10  113.78   11.18
   4   2  10  131.73   14.72
  -4  -2 -11    4.48    6.17
  -4  -2 -11   17.01    5.98
   4   2  11   18.22    9.35
  -4  -2 -12   48.25    7.57
   4   2  12   56.27   10.04
  -4  -2 -12   52.94    7.34
  -4  -2 -13    7.63    4.62
  -4  -2 -13   11.61    4.74
   4   2  13    6.65    7.64
   4   2  13    6.69    7.85
  -4  -2 -13   13.66    4.57
  -4  -2 -14   56.78    5.66
  -4  -2 -14   59.36    5.63
  -4  -3  10   58.91    6.96
  -4  -3  10   58.56    6.10
  -4  -3  10   50.80    5.11
  -4  -3   9   46.44    8.25
  -4  -3   9   37.26    7.36
  -4  -3   9   25.40    5.81
  -4  -3   9   32.47    5.59
   4   3  -8   26.23   11.74
  -4  -3   8   32.48    7.58
  -4  -3   8   22.18    8.38
  -4  -3   8   18.77    7.45
  -4  -3   8   32.73    9.52
  -4  -3   8   21.51    8.41
  -4  -3   8   32.82    7.42
   4   3  -7   61.45   14.82
  -4  -3   7   57.32   10.05
  -4  -3   7   68.03   10.40
  -4  -3   7   55.74   10.24
  -4  -3   7   92.34   12.42
  -4  -3   7   31.25    9.72
  -4  -3   7   59.34    9.35
  -4  -3   6  151.75   14.09
  -4  -3   6  188.07   16.14
  -4  -3   6  165.46   13.96
  -4  -3   6  144.90   15.59
  -4  -3   6  147.20   14.90
  -4  -3   6  161.51   16.09
  -4  -3   6  137.38   13.93
  -4  -3   5  217.59   17.82
  -4  -3   5  228.52   17.60
  -4  -3   5  241.72   18.31
  -4  -3   5  226.58   16.81
  -4  -3   5  219.79   16.46
  -4  -3   5  198.05   18.08
   4   3  -5  216.09   24.70
  -4  -3   5  230.16   17.84
  -4  -3   5  191.32   16.96
  -4  -3   4   57.70    8.69
  -4  -3   4   64.16   10.29
  -4  -3   4   70.14    7.75
  -4  -3   4   79.19   10.50
  -4  -3   4   61.84    8.86
  -4  -3   4   68.40    9.35
   4   3  -4   77.02   14.45
  -4  -3   4   66.53   10.47
  -4  -3   4   68.45    9.39
   4   3  -3  641.03   41.45
  -4  -3   3  675.32   35.74
  -4  -3   3  674.56   37.78
  -4  -3   3  666.53   34.75
  -4  -3   3  641.14   35.42
  -4  -3   3  586.67   34.25
  -4  -3   3  614.54   35.63
  -4  -3   3  609.85   35.16
  -4  -3   3  622.92   35.57
  -4  -3   3  697.57   37.74
  -4  -3   2   41.36    5.95
  -4  -3   2   35.20    6.84
  -4  -3   2   37.37    6.50
  -4  -3   2   43.48    6.38
  -4  -3   2   33.46    5.92
  -4  -3   2   26.92    6.84
  -4  -3   2   28.53    6.16
  -4  -3   2   29.03    5.60
  -4  -3   2   25.19    7.02
  -4  -3   2   27.14    6.61
  -4  -3   2   32.98    6.89
  -4  -3   2   35.37    9.12
  -4  -3   2   39.11    6.25
  -4  -3   2   31.56    8.83
  -4  -3   1 1323.88   66.24
  -4  -3   1 1317.63   65.96
  -4  -3   1 1304.53   66.10
  -4  -3   1 1264.08   66.54
  -4  -3   1 1351.13   69.99
  -4  -3   1 1350.06   66.79
  -4  -3   1 1339.29   66.45
  -4  -3   1 1314.03   69.21
  -4  -3   1 1272.76   65.86
  -4  -3   1 1235.96   67.78
  -4  -3   1 1262.38   67.86
  -4  -3   1 1266.54   66.24
  -4  -3   1 1228.04   66.02
  -4  -3   1 1336.28   66.34
  -4  -3   0  151.01   14.16
  -4  -3   0  132.82   14.61
  -4  -3   0  121.13   11.24
  -4  -3   0  150.00   11.31
  -4  -3   0  163.85   11.24
  -4  -3   0  146.11   11.41
  -4  -3   0  167.63   17.25
  -4  -3  -1  549.26   35.17
  -4  -3  -1  576.33   37.09
  -4  -3  -1  548.51   31.92
  -4  -3  -1  530.40   31.44
  -4  -3  -1  596.35   30.57
  -4  -3  -1  605.70   31.11
  -4  -3  -1  567.52   31.21
  -4  -3  -1  587.23   36.39
  -4  -3  -2  296.92   22.35
  -4  -3  -2  275.32   22.33
  -4  -3  -2  304.70   17.88
  -4  -3  -2  327.20   18.12
  -4  -3  -2  318.20   18.39
  -4  -3  -2  262.83   23.04
  -4  -3  -2  284.84   18.71
  -4  -3  -2  267.81   19.11
  -4  -3  -3   46.67    7.84
  -4  -3  -3   25.20   10.82
  -4  -3  -3   28.66    9.99
  -4  -3  -3   27.23    7.46
  -4  -3  -3   20.35    6.74
  -4  -3  -3   15.23    7.50
  -4  -3  -3   37.34    7.25
  -4  -3  -3   27.10   10.24
  -4  -3  -4 1006.58   58.25
  -4  -3  -4  970.73   53.57
  -4  -3  -4 1063.32   57.96
  -4  -3  -4 1006.13   53.31
  -4  -3  -4 1035.65   53.04
  -4  -3  -4 1054.07   56.98
  -4  -3  -5  558.58   31.79
  -4  -3  -5  500.07   27.96
  -4  -3  -5  520.62   27.76
  -4  -3  -5  513.93   28.76
  -4  -3  -5  495.99   31.75
  -4  -3  -6  184.17   14.85
  -4  -3  -6  191.56   12.31
  -4  -3  -6  179.44   12.33
  -4  -3  -6  173.57   11.56
  -4  -3  -6  157.70   12.00
   4   3   7  208.77   16.96
  -4  -3  -7  208.55   14.27
  -4  -3  -7  206.53   15.87
  -4  -3  -8  655.33   37.94
   4   3   8  762.35   40.77
  -4  -3  -8  659.85   37.47
  -4  -3  -8  760.76   39.35
  -4  -3  -9   82.32    9.47
   4   3   9  107.56   12.80
  -4  -3  -9   79.01    8.94
  -4  -3  -9  105.28   10.40
  -4  -3 -10  246.22   16.76
  -4  -3 -10  224.44   16.92
  -4  -3 -10  259.26   17.12
   4   3  11   -0.94    8.84
  -4  -3 -11    7.10    5.45
  -4  -3 -11    9.74    5.52
   4   3  12  107.04   12.22
  -4  -3 -12  126.01   10.82
  -4  -3 -12  105.54   10.18
  -4  -3 -12  122.41   10.04
  -4  -3 -13    0.95    4.47
  -4  -3 -13   10.14    4.76
  -4  -3 -13    4.17    4.01
  -4  -3 -14  318.95   17.79
  -4  -3 -14  313.59   17.77
  -4  -4   9   43.29    5.89
  -4  -4   9   42.34    4.96
  -4  -4   9   46.35    6.97
  -4  -4   8   45.11    8.32
  -4  -4   8   75.10    8.76
  -4  -4   8   61.08    9.07
  -4  -4   8   54.77    7.98
  -4  -4   8   61.65    7.93
  -4  -4   8   78.48    9.93
  -4  -4   8   58.34    7.27
  -4  -4   7  100.22   10.84
  -4  -4   7   82.68   11.74
  -4  -4   7   98.92   12.54
  -4  -4   7   79.84   10.02
  -4  -4   7  107.60   11.92
  -4  -4   6    8.66    8.25
  -4  -4   6   15.03    9.91
  -4  -4   6    5.00    6.90
  -4  -4   6   -7.04    7.67
  -4  -4   6   -3.84    9.24
   4   4  -6   31.47   17.31
  -4  -4   6    4.59    6.99
  -4  -4   6    2.00    7.71
  -4  -4   5  198.11   17.26
  -4  -4   5  250.25   18.75
  -4  -4   5  219.03   18.02
  -4  -4   5  218.81   18.09
  -4  -4   5  220.46   18.22
  -4  -4   5  210.27   15.70
  -4  -4   5  225.15   18.30
   4   4  -5  197.16   25.40
  -4  -4   5  222.34   17.23
  -4  -4   5  240.54   17.28
  -4  -4   4   12.84    8.25
  -4  -4   4   -0.82    6.60
  -4  -4   4   12.54    5.44
  -4  -4   4   12.53    8.51
  -4  -4   4   12.70    7.45
  -4  -4   4    6.36    7.69
   4   4  -4    2.13   12.58
  -4  -4   4    6.72    7.11
  -4  -4   4    1.03    8.47
   4   4  -3  749.82   46.52
  -4  -4   3  742.04   37.83
  -4  -4   3  698.49   37.85
  -4  -4   3  713.58   41.40
  -4  -4   3  685.71   38.57
  -4  -4   3  666.29   38.21
  -4  -4   3  620.54   37.56
  -4  -4   3  693.11   38.61
  -4  -4   3  689.80   38.61
  -4  -4   3  774.24   41.59
  -4  -4   3  633.12   38.13
  -4  -4   3  685.85   39.06
  -4  -4   2    8.84    5.16
  -4  -4   2    9.17    5.91
  -4  -4   2    0.67    5.74
  -4  -4   2   11.13    5.72
  -4  -4   2   29.73   11.45
  -4  -4   2    9.74    5.32
  -4  -4   2   13.60    8.81
  -4  -4   2    6.09    5.09
  -4  -4   2    6.79    6.20
  -4  -4   2   11.54    5.17
  -4  -4   2    9.01    7.85
  -4  -4   2    9.32    8.52
  -4  -4   2   14.81    8.35
  -4  -4   2    8.06    6.37
  -4  -4   2    5.90    4.57
  -4  -4   2    9.91    6.96
  -4  -4   2    9.57    7.56
  -4  -4   2   12.15    5.51
  -4  -4   2    7.66    5.99
  -4  -4   2    5.96    6.04
  -4  -4   1  823.50   54.91
  -4  -4   1  913.17   46.25
  -4  -4   1  866.37   45.95
  -4  -4   1  793.02   45.14
  -4  -4   1  825.33   47.49
  -4  -4   1  849.31   45.82
  -4  -4   1  903.89   46.20
  -4  -4   1  908.24   45.96
  -4  -4   1  883.47   45.78
  -4  -4   1  896.09   46.56
  -4  -4   1  809.76   49.81
  -4  -4   1  878.37   47.96
  -4  -4   1  862.91   45.96
  -4  -4   1  867.42   46.87
  -4  -4   1  849.74   48.41
  -4  -4   1  875.47   49.62
  -4  -4   1  833.30   45.86
  -4  -4   1  861.55   46.08
  -4  -4   1  853.20   45.59
  -4  -4   0  398.94   23.23
  -4  -4   0  408.68   22.84
  -4  -4   0  381.23   22.30
  -4  -4   0  382.27   23.86
  -4  -4   0  383.29   23.07
  -4  -4   0  397.16   22.88
  -4  -4   0  378.92   23.04
  -4  -4   0  402.56   22.89
  -4  -4   0  400.64   22.70
  -4  -4   0  367.04   23.46
  -4  -4   0  373.24   23.85
  -4  -4   0  398.89   26.05
  -4  -4   0  376.71   22.78
  -4  -4   0  367.17   23.72
  -4  -4   0  434.94   23.67
  -4  -4   0  400.92   23.46
  -4  -4   0  364.88   23.47
  -4  -4   0  391.82   32.00
  -4  -4   0  388.57   22.90
  -4  -4  -1 1545.23   77.90
  -4  -4  -1 1534.79   77.70
  -4  -4  -1 1544.29   77.64
  -4  -4  -1 1517.83   78.37
  -4  -4  -1 1481.28   79.78
  -4  -4  -1 1566.14   77.83
  -4  -4  -1 1455.13   78.53
  -4  -4  -1 1408.00   78.85
  -4  -4  -1 1599.01   77.63
  -4  -4  -1 1447.34   78.10
  -4  -4  -1 1534.64   77.68
  -4  -4  -1 1544.54   77.44
  -4  -4  -1 1602.02   76.88
  -4  -4  -1 1514.56   77.31
  -4  -4  -1 1545.40   77.88
  -4  -4  -2  582.38   32.15
  -4  -4  -2  577.26   31.71
  -4  -4  -2  574.67   31.58
  -4  -4  -2  582.79   33.78
  -4  -4  -2  615.86   32.96
  -4  -4  -2  585.88   31.76
  -4  -4  -2  492.79   32.47
  -4  -4  -2  497.10   32.80
  -4  -4  -2  582.17   31.41
  -4  -4  -2  595.97   32.21
  -4  -4  -2  623.73   31.71
  -4  -4  -2  576.54   31.94
  -4  -4  -3  590.17   32.67
  -4  -4  -3  558.72   32.06
  -4  -4  -3  608.01   32.21
  -4  -4  -3  530.37   33.59
  -4  -4  -3  629.24   33.56
  -4  -4  -3  585.95   32.19
  -4  -4  -3  584.81   33.73
  -4  -4  -3  567.45   33.28
  -4  -4  -3  576.05   31.89
  -4  -4  -3  590.54   32.59
  -4  -4  -3  566.75   31.86
  -4  -4  -3  647.00   33.21
  -4  -4  -4  265.64   19.43
  -4  -4  -4  283.90   18.63
  -4  -4  -4  280.36   18.06
  -4  -4  -4  295.24   20.06
  -4  -4  -4  278.73   19.66
  -4  -4  -4  323.16   19.33
  -4  -4  -4  293.72   19.22
  -4  -4  -4  275.78   18.13
  -4  -4  -5  945.50   58.99
  -4  -4  -5 1074.96   65.05
  -4  -4  -5 1247.51   58.11
  -4  -4  -5 1176.84   58.22
  -4  -4  -5 1114.46   58.96
  -4  -4  -5 1101.40   59.26
  -4  -4  -5 1082.55   57.48
  -4  -4  -5 1082.39   58.64
  -4  -4  -6  653.08   36.73
  -4  -4  -6  722.46   37.78
  -4  -4  -6  737.74   37.52
  -4  -4  -6  748.86   45.90
  -4  -4  -6  721.57   40.03
  -4  -4  -6  665.94   37.48
  -4  -4  -6  733.78   42.10
  -4  -4  -6  694.53   39.21
  -4  -4  -6  655.00   38.99
  -4  -4  -6  705.09   41.22
  -4  -4  -7  136.76   13.05
  -4  -4  -7  111.04   12.84
  -4  -4  -7  127.06   12.46
  -4  -4  -7  124.66   10.05
  -4  -4  -7  121.80   10.17
  -4  -4  -7  115.12    9.91
  -4  -4  -7  124.07   15.56
  -4  -4  -7  136.90   10.84
  -4  -4  -8  445.48   26.82
  -4  -4  -8  462.36   26.78
   4   4   8  465.06   30.00
  -4  -4  -8  520.39   28.91
  -4  -4  -9   63.97    7.95
  -4  -4  -9   72.53    8.26
   4   4   9   50.69   11.06
  -4  -4  -9   68.37    9.83
   4   4  10  611.17   34.93
  -4  -4 -10  573.14   32.22
  -4  -4 -10  534.44   31.55
  -4  -4 -11  198.96   14.83
  -4  -4 -11  183.48   14.77
  -4  -4 -11  211.19   14.68
   4   4  11  187.38   16.80
  -4  -4 -12  459.17   26.05
  -4  -4 -12  432.77   25.42
  -4  -4 -12  445.01   26.36
  -4  -4 -12  453.49   26.06
   4   4  12  454.88   27.68
  -4  -4 -13   66.30    6.28
  -4  -4 -13   67.32    7.09
  -4  -4 -13   66.96    7.06
  -4  -4 -13   60.94    6.82
  -4  -4 -14  275.85   15.92
  -4  -4 -14  285.76   15.98
  -4  -5   9   65.64    5.58
  -4  -5   8   40.44    6.10
  -4  -5   8   46.55    6.72
  -4  -5   8   59.06    7.47
  -4  -5   8   43.92    6.68
  -4  -5   8   40.39    6.90
  -4  -5   7  168.82   14.80
  -4  -5   7  202.13   14.47
  -4  -5   7  181.02   13.80
  -4  -5   7  159.30   14.08
  -4  -5   7  169.71   13.84
  -4  -5   7  174.45   12.55
  -4  -5   6   37.89    9.35
  -4  -5   6   42.53    7.25
  -4  -5   6   32.29    8.79
  -4  -5   6   41.50    8.60
   4   5  -5  654.83   49.32
  -4  -5   5  658.57   37.39
  -4  -5   5  618.37   38.78
  -4  -5   5  623.44   37.63
  -4  -5   5  636.08   38.51
  -4  -5   5  700.99   39.66
  -4  -5   5  721.54   39.96
  -4  -5   5  677.37   38.27
  -4  -5   5  701.15   38.85
   4   5  -4   31.03   15.41
  -4  -5   4   10.00    9.26
  -4  -5   4    7.09    7.56
  -4  -5   4    1.13    8.83
  -4  -5   4    3.85    8.00
  -4  -5   4    7.79    7.48
  -4  -5   4   -0.86    6.62
  -4  -5   4    7.45    7.82
  -4  -5   4   13.22    7.99
  -4  -5   4    5.19    5.69
   4   5  -3 1172.09   66.28
  -4  -5   3 1052.63   56.46
  -4  -5   3 1061.28   55.79
  -4  -5   3 1065.27   56.41
  -4  -5   3  954.11   55.94
  -4  -5   3 1126.68   59.27
  -4  -5   3 1019.34   55.87
  -4  -5   3 1165.18   59.18
  -4  -5   3 1106.67   55.76
  -4  -5   3  940.96   55.86
  -4  -5   3 1019.24   55.72
  -4  -5   3 1044.44   56.95
  -4  -5   2   20.73    6.12
  -4  -5   2   17.48    9.78
  -4  -5   2   17.83    6.24
  -4  -5   2   29.98    6.92
  -4  -5   2   23.30    7.11
  -4  -5   2   26.91    6.51
  -4  -5   2   25.76    6.68
  -4  -5   2   39.87   10.91
  -4  -5   2   27.73   10.91
  -4  -5   2   18.33    7.43
  -4  -5   2   25.85    7.09
  -4  -5   2   29.27    8.14
  -4  -5   2   19.34    6.51
  -4  -5   2   33.80    8.11
  -4  -5   2   22.78    6.21
  -4  -5   2   20.24    8.00
  -4  -5   2   27.66    9.34
  -4  -5   2   27.36    6.08
  -4  -5   2   22.03    6.55
  -4  -5   1 1285.69   64.78
  -4  -5   1 1255.92   65.04
  -4  -5   1 1199.18   63.86
  -4  -5   1 1219.83   66.59
  -4  -5   1 1237.16   73.78
  -4  -5   1 1169.02   64.29
  -4  -5   1 1292.73   65.05
  -4  -5   1 1241.75   66.75
  -4  -5   1 1211.94   66.30
  -4  -5   1 1284.16   65.09
  -4  -5   1 1204.77   66.51
  -4  -5   1 1219.61   64.76
  -4  -5   1 1264.11   64.69
  -4  -5   1 1201.27   64.69
  -4  -5   1 1234.21   65.21
  -4  -5   1 1262.49   70.41
  -4  -5   1 1266.10   64.97
  -4  -5   1 1247.61   69.34
  -4  -5   1 1224.07   63.84
  -4  -5   1 1228.62   64.52
  -4  -5   1 1294.93   64.96
  -4  -5   0   47.17    8.78
  -4  -5   0   55.92    7.74
  -4  -5   0   51.67    8.63
  -4  -5   0   40.63    6.75
  -4  -5   0   41.45    6.86
  -4  -5   0   32.65    7.56
  -4  -5   0   41.58   10.02
  -4  -5   0   38.54    8.44
  -4  -5   0   37.12    9.71
  -4  -5   0   42.29    7.34
  -4  -5   0   37.42    7.67
  -4  -5   0   36.74   11.59
  -4  -5   0   34.83   10.30
  -4  -5   0   50.01    8.67
  -4  -5   0   48.18   13.55
  -4  -5   0   46.36    7.75
  -4  -5   0   57.17    7.49
  -4  -5   0   54.48    7.09
  -4  -5   0   55.30    7.32
  -4  -5   0   48.29    8.19
  -4  -5  -1  613.13   42.09
  -4  -5  -1  642.36   33.24
  -4  -5  -1  576.66   31.60
  -4  -5  -1  537.56   32.30
  -4  -5  -1  627.31   32.70
  -4  -5  -1  580.26   33.06
  -4  -5  -1  570.15   34.22
  -4  -5  -1  616.28   35.41
  -4  -5  -1  554.97   32.47
  -4  -5  -1  618.22   32.70
  -4  -5  -1  552.26   40.07
  -4  -5  -1  577.84   32.76
  -4  -5  -1  583.73   39.45
  -4  -5  -1  542.16   34.28
  -4  -5  -1  514.68   33.69
  -4  -5  -1  579.47   33.14
  -4  -5  -1  587.33   32.89
  -4  -5  -1  612.62   32.58
  -4  -5  -1  589.96   33.23
  -4  -5  -1  601.01   32.66
  -4  -5  -2   -2.73    8.57
  -4  -5  -2    8.15    5.40
  -4  -5  -2    5.44    4.84
  -4  -5  -2    2.46    5.21
  -4  -5  -2    5.83    4.47
  -4  -5  -2   -1.97   10.63
  -4  -5  -2    2.68    7.51
  -4  -5  -2    1.35    6.51
  -4  -5  -2    4.37    7.80
  -4  -5  -2    3.20    8.47
  -4  -5  -2   11.06    5.09
  -4  -5  -2   -2.31    6.46
  -4  -5  -2    1.91   10.75
  -4  -5  -2    1.72    8.98
  -4  -5  -2    9.45    5.60
  -4  -5  -2    7.11    6.91
  -4  -5  -2   -1.70    7.04
  -4  -5  -2   16.52    6.06
  -4  -5  -2    2.84    4.76
  -4  -5  -2    6.38    6.30
  -4  -5  -2    0.54    5.86
  -4  -5  -3 1638.60   81.89
  -4  -5  -3 1588.03   82.04
  -4  -5  -3 1596.08   88.83
  -4  -5  -3 1575.27   79.26
  -4  -5  -3 1602.08   81.05
  -4  -5  -3 1577.31   80.95
  -4  -5  -3 1603.59   80.01
  -4  -5  -3 1527.36   80.17
  -4  -5  -3 1581.56   80.66
  -4  -5  -3 1688.80   87.59
  -4  -5  -3 1661.48   80.74
  -4  -5  -3 1502.96   79.90
  -4  -5  -3 1543.72   79.68
  -4  -5  -3 1528.08   81.85
  -4  -5  -3 1482.16   81.67
  -4  -5  -3 1643.61   88.23
  -4  -5  -3 1508.17   79.88
  -4  -5  -3 1613.47   80.79
  -4  -5  -3 1552.47   79.55
  -4  -5  -4  111.36   12.67
  -4  -5  -4  131.75   11.24
  -4  -5  -4  126.89   11.79
  -4  -5  -4  117.49   17.27
  -4  -5  -4  134.26   12.62
  -4  -5  -4  108.13   11.79
  -4  -5  -4  123.96   10.46
  -4  -5  -4  139.49   16.39
  -4  -5  -4  131.52   15.28
  -4  -5  -4  130.94   14.11
  -4  -5  -4  128.93   13.21
  -4  -5  -4  144.27   11.75
  -4  -5  -4  134.53   11.91
  -4  -5  -4  150.14   12.56
  -4  -5  -4  130.82   11.00
  -4  -5  -5  687.47   39.60
  -4  -5  -5  685.18   39.91
  -4  -5  -5  786.30   43.44
  -4  -5  -5  669.54   39.79
  -4  -5  -5  747.43   46.50
  -4  -5  -5  748.29   44.03
  -4  -5  -5  709.46   38.30
  -4  -5  -5  722.92   38.84
  -4  -5  -5  626.75   37.71
  -4  -5  -5  662.25   37.79
  -4  -5  -6  173.09   13.46
  -4  -5  -6  187.64   13.73
  -4  -5  -6  207.12   14.28
  -4  -5  -6  197.51   20.75
  -4  -5  -6  198.94   18.32
  -4  -5  -6  172.60   12.24
  -4  -5  -6  173.20   16.68
  -4  -5  -6  194.30   15.91
  -4  -5  -6  154.00   14.35
  -4  -5  -6  193.04   16.19
  -4  -5  -6  175.34   12.24
  -4  -5  -6  171.18   13.68
  -4  -5  -7   67.06    7.95
  -4  -5  -7   64.13    8.33
  -4  -5  -7   53.87    8.58
  -4  -5  -7   69.81   10.45
  -4  -5  -7   55.90   10.82
  -4  -5  -7   75.98   10.66
  -4  -5  -7   68.98    8.36
  -4  -5  -7   56.87    6.82
  -4  -5  -7   56.40    7.32
  -4  -5  -7   63.85    8.04
  -4  -5  -8  140.60   13.10
  -4  -5  -8  138.18   12.03
  -4  -5  -8  124.87   10.79
  -4  -5  -8  127.69   10.63
  -4  -5  -9  541.09   31.79
  -4  -5  -9  513.12   29.72
  -4  -5  -9  524.24   29.90
  -4  -5  -9  530.12   31.12
  -4  -5 -10   18.43    6.88
  -4  -5 -10   24.32    6.50
  -4  -5 -10   12.71    5.69
   4   5  10   14.51    9.33
   4   5  11  289.00   20.90
  -4  -5 -11  281.97   19.26
  -4  -5 -12  170.87   12.11
  -4  -5 -12  154.71   12.20
  -4  -5 -12  156.30   12.52
  -4  -5 -12  184.65   12.33
  -4  -5 -12  144.73   11.06
   4   5  12  174.62   14.30
  -4  -5 -13   17.86    4.54
  -4  -5 -13   22.24    4.66
  -4  -5 -13   15.19    5.03
  -4  -5 -14  142.24    8.95
  -4  -5 -14  137.20    8.85
  -4  -6   8   61.42    5.75
  -4  -6   8   59.26    5.15
  -4  -6   7  126.45   10.85
  -4  -6   7  134.09   11.41
  -4  -6   7  161.79   11.51
  -4  -6   7  130.90   10.48
  -4  -6   6  130.50   12.45
  -4  -6   6  147.37   12.80
  -4  -6   6  157.68   12.91
  -4  -6   6  154.86   13.41
  -4  -6   5  402.25   25.30
  -4  -6   5  347.39   24.09
  -4  -6   5  429.39   25.88
  -4  -6   5  398.45   24.78
  -4  -6   5  366.76   25.13
  -4  -6   5  360.38   22.92
  -4  -6   5  405.99   24.48
  -4  -6   4  100.88   12.46
  -4  -6   4   95.03   11.19
  -4  -6   4  107.69   10.92
  -4  -6   4   81.82   10.70
  -4  -6   4   62.57   10.45
   4   6  -4   79.47   19.23
  -4  -6   4   95.77   12.57
  -4  -6   4  100.24    9.89
  -4  -6   3  683.85   38.99
  -4  -6   3  695.14   41.86
   4   6  -3  684.62   49.20
  -4  -6   3  675.07   39.44
  -4  -6   3  747.33   42.43
  -4  -6   3  675.69   39.96
  -4  -6   3  662.69   38.56
  -4  -6   3  745.05   39.25
  -4  -6   3  697.85   39.56
  -4  -6   2    5.76    7.07
  -4  -6   2   11.76    6.86
  -4  -6   2    4.21    6.46
  -4  -6   2    4.11    6.40
  -4  -6   2    1.46    5.70
  -4  -6   2   -1.70    7.98
  -4  -6   2    3.96    5.80
  -4  -6   2    3.58    4.87
  -4  -6   2    2.34    9.20
  -4  -6   2    0.86    6.54
  -4  -6   2    9.22    9.16
  -4  -6   2    3.55    7.41
  -4  -6   1  629.60   37.26
  -4  -6   1  691.93   38.04
  -4  -6   1  665.38   37.72
  -4  -6   1  665.49   37.87
  -4  -6   1  669.39   37.15
  -4  -6   1  680.60   37.62
  -4  -6   1  659.09   39.22
  -4  -6   1  659.35   38.16
  -4  -6   1  674.68   40.20
  -4  -6   1  639.21   37.35
  -4  -6   1  646.53   37.25
  -4  -6   1  707.33   38.20
  -4  -6   1  628.12   43.02
  -4  -6   1  670.26   37.60
  -4  -6   1  635.31   42.22
  -4  -6   1  631.59   36.39
  -4  -6   1  658.27   36.51
  -4  -6   1  649.73   39.09
  -4  -6   0    9.72    7.35
  -4  -6   0   13.47   10.30
  -4  -6   0   16.31    8.47
  -4  -6   0   13.60    7.20
  -4  -6   0   13.31    6.77
  -4  -6   0   11.26    6.18
  -4  -6   0    9.58    8.02
  -4  -6   0    2.84    8.31
  -4  -6   0   13.69    6.68
  -4  -6   0   14.01    7.10
  -4  -6   0    2.27    5.36
  -4  -6   0   16.86    7.04
  -4  -6   0   12.88    6.37
  -4  -6   0    2.05   10.56
  -4  -6   0   16.67   11.03
  -4  -6   0   14.86    5.51
  -4  -6   0    9.97    6.27
  -4  -6   0   14.55    5.39
  -4  -6   0   13.03    6.78
  -4  -6   0   20.11    7.41
  -4  -6  -1  431.35   27.83
  -4  -6  -1  383.94   27.64
  -4  -6  -1  468.62   27.25
  -4  -6  -1  433.13   26.51
  -4  -6  -1  425.47   25.76
  -4  -6  -1  474.06   28.54
  -4  -6  -1  436.68   25.90
  -4  -6  -1  444.65   28.71
  -4  -6  -1  444.79   25.90
  -4  -6  -1  397.51   33.90
  -4  -6  -1  433.37   26.23
  -4  -6  -1  407.76   26.05
  -4  -6  -1  449.01   25.90
  -4  -6  -1  441.45   25.94
  -4  -6  -1  472.69   27.23
  -4  -6  -1  382.05   32.28
  -4  -6  -1  411.77   24.71
  -4  -6  -1  396.32   25.54
  -4  -6  -1  425.29   24.62
  -4  -6  -1  448.65   26.33
  -4  -6  -2   -4.83    7.98
  -4  -6  -2    0.59    5.42
  -4  -6  -2    7.27    8.46
  -4  -6  -2    4.02    7.69
  -4  -6  -2    3.44    5.50
  -4  -6  -2   -4.84    6.94
  -4  -6  -2    5.87    5.20
  -4  -6  -2    0.96    9.54
  -4  -6  -2    2.78    7.71
  -4  -6  -2    0.67    6.66
  -4  -6  -2   12.03   11.60
  -4  -6  -2    4.48   12.34
  -4  -6  -2    4.54    6.11
  -4  -6  -2   -0.69    4.90
  -4  -6  -2    6.97    5.48
  -4  -6  -2   -1.88    5.97
  -4  -6  -2    2.31    5.15
  -4  -6  -2    3.21    4.06
  -4  -6  -3  609.71   36.21
  -4  -6  -3  633.23   36.94
  -4  -6  -3  564.52   37.42
  -4  -6  -3  619.48   36.78
  -4  -6  -3  671.92   35.70
  -4  -6  -3  680.42   37.21
  -4  -6  -3  745.26   38.56
  -4  -6  -3  655.95   43.94
  -4  -6  -3  624.63   34.44
  -4  -6  -3  667.86   42.75
  -4  -6  -3  615.79   34.97
  -4  -6  -3  626.15   43.79
  -4  -6  -3  621.92   35.38
  -4  -6  -3  619.58   36.04
  -4  -6  -3  584.53   35.89
  -4  -6  -4   18.50   10.17
  -4  -6  -4   18.97    8.25
  -4  -6  -4   12.67    8.41
  -4  -6  -4   23.74    8.30
  -4  -6  -4   17.01    7.58
  -4  -6  -4   19.60    5.88
  -4  -6  -4   21.10    7.15
  -4  -6  -4   26.75    7.20
  -4  -6  -4   21.26    6.08
  -4  -6  -4   32.29   10.59
  -4  -6  -4   22.77   10.71
  -4  -6  -4   18.01    7.14
  -4  -6  -4   19.06    6.10
  -4  -6  -4   21.54    7.55
  -4  -6  -5   18.99    8.45
  -4  -6  -5   26.82    7.86
  -4  -6  -5   26.35   10.49
  -4  -6  -5   11.07    8.85
  -4  -6  -5   26.09   10.49
  -4  -6  -5   19.47    7.76
  -4  -6  -5   18.98    7.25
  -4  -6  -5   16.00    6.61
  -4  -6  -5   18.10    7.06
  -4  -6  -6  116.08   12.49
  -4  -6  -6   98.18   11.03
  -4  -6  -6   96.19   14.26
  -4  -6  -6  103.83   14.19
  -4  -6  -6   89.02   11.12
  -4  -6  -6  103.41   10.60
  -4  -6  -6   88.47    9.86
  -4  -6  -6   86.77   10.25
  -4  -6  -7  150.56   11.68
  -4  -6  -7  148.00   13.57
  -4  -6  -7  190.29   13.85
  -4  -6  -7  171.75   13.98
  -4  -6  -7  161.89   11.81
  -4  -6  -7  168.91   13.67
  -4  -6  -7  148.10   12.67
  -4  -6  -7  197.87   18.17
  -4  -6  -7  166.86   18.13
  -4  -6  -7  187.68   15.51
  -4  -6  -8   39.17    9.72
  -4  -6  -8   38.10    6.60
  -4  -6  -8   35.34    6.21
  -4  -6  -8   54.66    8.43
  -4  -6  -9   57.54    7.52
  -4  -6  -9   73.61    8.08
  -4  -6  -9   88.16    9.84
  -4  -6 -10  173.76   14.18
  -4  -6 -10  160.18   12.45
   4   6  10  144.20   15.23
  -4  -6 -10  195.32   15.16
  -4  -6 -10  171.37   12.55
  -4  -6 -11   19.67    6.82
  -4  -6 -11    7.89    5.08
  -4  -6 -11   12.48    4.89
  -4  -6 -11   11.08    6.29
   4   6  11    0.83    8.23
  -4  -6 -12  255.87   16.95
  -4  -6 -12  269.90   17.29
  -4  -6 -12  277.42   16.24
  -4  -6 -12  252.07   16.05
  -4  -6 -13   23.36    4.29
  -4  -6 -13   18.45    4.18
  -4  -6 -14   79.35    7.05
  -4  -6 -14  116.40    6.84
  -4  -7   7   89.23    6.80
  -4  -7   7   89.33    6.84
  -4  -7   6   30.25    5.85
  -4  -7   6   37.90    6.57
  -4  -7   6   41.41    6.50
  -4  -7   6   30.36    6.21
  -4  -7   5  193.87   13.87
  -4  -7   5  179.69   14.45
  -4  -7   5  180.41   14.23
  -4  -7   5  186.69   13.89
  -4  -7   5  189.50   13.69
  -4  -7   4   56.18    9.63
  -4  -7   4   29.97    8.82
  -4  -7   4   34.15    7.95
  -4  -7   4   32.33    7.25
  -4  -7   4   35.06    7.47
  -4  -7   4   49.34    7.55
  -4  -7   3  145.16   13.72
  -4  -7   3  182.71   14.05
  -4  -7   2   32.38    7.14
  -4  -7   2   25.76    7.66
  -4  -7   2   34.20    7.47
  -4  -7   2   24.66    7.23
  -4  -7   2   31.96    9.92
  -4  -7   2   29.16   10.33
  -4  -7   2   22.16    6.02
  -4  -7   2   24.11    6.29
  -4  -7   2   26.66    6.73
  -4  -7   2   34.10    7.51
  -4  -7   1   95.19   10.42
  -4  -7   1  125.85   11.64
  -4  -7   1  100.96   10.14
  -4  -7   1  114.12   11.45
  -4  -7   1   79.37   10.80
  -4  -7   1  120.31   10.30
  -4  -7   1  100.50   12.57
  -4  -7   1  107.85   11.19
  -4  -7   1  107.13   12.77
  -4  -7   1   92.21   15.16
  -4  -7   1  112.39   15.05
  -4  -7   0   29.69    9.26
  -4  -7   0   28.51    6.39
  -4  -7   0   24.50    6.56
  -4  -7   0   32.61    7.98
  -4  -7   0   42.98    8.59
  -4  -7   0   26.37    7.13
  -4  -7   0   26.43    7.45
  -4  -7   0   37.33    7.15
  -4  -7   0   35.61    7.51
  -4  -7   0   48.86   14.10
  -4  -7   0   39.59   12.28
  -4  -7   0   22.29    8.57
  -4  -7   0   33.70    8.00
  -4  -7   0   37.37    8.74
  -4  -7   0   42.59    9.73
  -4  -7   0   31.47    9.20
  -4  -7   0   35.12    6.63
  -4  -7  -1  381.87   24.16
  -4  -7  -1  307.19   22.06
  -4  -7  -1  373.16   23.34
  -4  -7  -1  327.16   22.10
  -4  -7  -1  360.27   24.36
  -4  -7  -1  325.26   22.25
  -4  -7  -1  436.81   26.50
  -4  -7  -1  391.95   22.76
  -4  -7  -1  390.46   23.65
  -4  -7  -1  361.36   30.69
  -4  -7  -1  318.19   30.53
  -4  -7  -1  372.27   23.16
  -4  -7  -1  329.77   22.47
  -4  -7  -1  299.16   24.02
  -4  -7  -1  345.72   25.06
  -4  -7  -1  351.10   21.80
  -4  -7  -2  120.87   12.83
  -4  -7  -2  122.84   11.58
  -4  -7  -2  108.06   10.38
  -4  -7  -2  112.29   11.06
  -4  -7  -2   97.52   13.45
  -4  -7  -2  118.35   11.66
  -4  -7  -2  147.39   19.10
  -4  -7  -2  122.82   19.15
  -4  -7  -2  105.75   12.53
  -4  -7  -2  121.05   10.71
  -4  -7  -2  127.09   14.53
  -4  -7  -2  105.06   11.27
  -4  -7  -2  110.20   10.77
  -4  -7  -2  108.80   10.92
  -4  -7  -2  104.88    9.88
  -4  -7  -2  104.81   14.18
  -4  -7  -3   70.70    9.33
  -4  -7  -3   63.66    9.28
  -4  -7  -3   83.97   12.91
  -4  -7  -3   39.31    9.58
  -4  -7  -3   61.45    8.78
  -4  -7  -3   56.36    8.04
  -4  -7  -3   59.39    9.21
  -4  -7  -3   46.29   10.04
  -4  -7  -3   44.51    8.78
  -4  -7  -3   55.36   14.11
  -4  -7  -3   68.72   15.05
  -4  -7  -3   70.90    9.44
  -4  -7  -3   52.91   10.54
  -4  -7  -3   53.56    7.21
  -4  -7  -4  186.96   15.32
  -4  -7  -4  177.32   15.78
  -4  -7  -4  165.29   14.31
  -4  -7  -4  159.51   14.82
  -4  -7  -4  205.12   20.66
  -4  -7  -4  184.55   21.48
  -4  -7  -4  176.16   14.58
  -4  -7  -4  169.38   13.46
  -4  -7  -4  162.15   14.59
  -4  -7  -4  163.78   15.39
  -4  -7  -5   82.03   10.55
  -4  -7  -5   72.92   13.22
  -4  -7  -5   98.76   15.61
  -4  -7  -5   83.97   10.01
  -4  -7  -5   89.35   10.09
  -4  -7  -5   92.14   11.07
  -4  -7  -5   87.35   10.24
  -4  -7  -5   84.13   10.50
  -4  -7  -5   87.37   11.87
  -4  -7  -5   78.41   11.13
  -4  -7  -6   81.90   10.38
  -4  -7  -6   83.26   11.18
  -4  -7  -6   68.76    9.98
  -4  -7  -6   61.53    9.38
  -4  -7  -6   53.79    9.24
  -4  -7  -6   59.22    9.38
  -4  -7  -6   44.58   12.79
  -4  -7  -6   48.88   12.40
  -4  -7  -7  198.89   19.57
  -4  -7  -7  176.76   20.06
  -4  -7  -7  204.54   16.46
  -4  -7  -7  190.17   15.17
  -4  -7  -7  191.22   15.05
  -4  -7  -7  154.80   14.52
  -4  -7  -7  169.86   15.15
  -4  -7  -7  199.05   15.31
  -4  -7  -7  186.06   15.07
  -4  -7  -8  191.43   19.23
  -4  -7  -8  218.18   14.35
  -4  -7  -8  219.84   16.25
  -4  -7  -8  198.07   19.71
  -4  -7  -9  135.81   12.69
  -4  -7  -9  143.83   11.09
  -4  -7  -9  149.21   10.93
  -4  -7  -9  152.98   14.03
  -4  -7 -10  829.02   43.78
   4   7  10  793.78   46.67
  -4  -7 -10  831.69   43.61
  -4  -7 -10  871.54   46.54
  -4  -7 -11    6.81    4.33
  -4  -7 -11    4.98    6.04
   4   7  11   -0.74    7.29
  -4  -7 -11    3.41    4.33
  -4  -7 -12  444.26   26.45
  -4  -7 -12  499.29   25.69
  -4  -7 -12  459.69   26.66
  -4  -7 -13    8.62    4.17
   4   7  13   11.07    3.83
  -4  -8   6   23.98    3.59
  -4  -8   5  116.66    8.39
  -4  -8   5  129.26    9.65
  -4  -8   5  100.53    8.97
  -4  -8   5  107.42    8.92
  -4  -8   4   -8.49    5.98
  -4  -8   4    3.78    4.36
  -4  -8   4    5.99    4.66
  -4  -8   4    8.28    6.32
  -4  -8   4    2.63    5.14
  -4  -8   3   91.61    9.85
  -4  -8   3   79.19    9.06
  -4  -8   3   95.58    9.48
  -4  -8   3  115.02   11.56
  -4  -8   3   83.68    8.38
  -4  -8   3  105.64   11.41
  -4  -8   2    1.44    7.27
  -4  -8   2  -10.73    6.89
  -4  -8   2    6.05    5.76
  -4  -8   2    2.04    4.77
  -4  -8   2    1.83    7.08
  -4  -8   2   -1.61    5.61
  -4  -8   2    4.65    7.24
  -4  -8   1  186.24   14.32
  -4  -8   1  175.67   14.62
  -4  -8   0  164.17   13.60
  -4  -8   0  154.83   13.63
  -4  -8   0  131.07   12.55
  -4  -8   0  145.93   13.11
  -4  -8   0  131.05   12.85
  -4  -8   0  145.79   13.23
  -4  -8   0  158.53   13.21
  -4  -8   0  142.70   18.94
  -4  -8   0  180.55   19.53
  -4  -8   0  141.05   12.19
  -4  -8   0  139.66   13.65
  -4  -8   0  159.86   14.44
  -4  -8  -1  327.96   23.50
  -4  -8  -1  380.01   23.88
  -4  -8  -1  437.53   25.90
  -4  -8  -1  312.36   31.06
  -4  -8  -1  381.60   24.36
  -4  -8  -1  390.22   32.06
  -4  -8  -1  389.78   26.04
  -4  -8  -1  369.99   26.40
  -4  -8  -1  404.48   24.83
  -4  -8  -1  394.57   23.97
  -4  -8  -1  424.13   25.11
  -4  -8  -1  394.05   25.13
  -4  -8  -1  395.11   24.06
  -4  -8  -1  384.49   23.82
  -4  -8  -2   27.59    7.45
  -4  -8  -2   49.16   15.13
  -4  -8  -2   37.61   12.71
  -4  -8  -2   41.96    7.03
  -4  -8  -2   43.55    7.33
  -4  -8  -2   44.07    8.56
  -4  -8  -2   42.06    8.16
  -4  -8  -2   46.29    8.82
  -4  -8  -3  123.82   11.58
  -4  -8  -3  122.98   11.22
  -4  -8  -3  125.66   11.76
  -4  -8  -3  123.58   12.42
  -4  -8  -3  125.90   12.32
  -4  -8  -3  139.38   12.95
  -4  -8  -3  123.88   13.25
  -4  -8  -3  126.09   18.72
  -4  -8  -3  130.30   18.47
  -4  -8  -4  106.67   16.33
  -4  -8  -4  109.72   17.46
  -4  -8  -4  107.31   11.07
  -4  -8  -4  105.71   11.98
  -4  -8  -4   94.65   11.22
  -4  -8  -4  105.91   11.04
  -4  -8  -4   91.92   10.08
  -4  -8  -4  119.88   12.15
  -4  -8  -5  220.81   16.88
  -4  -8  -5  258.93   22.76
  -4  -8  -5  213.94   16.02
  -4  -8  -5  228.82   22.85
  -4  -8  -5  209.38   16.81
  -4  -8  -5  198.12   15.69
  -4  -8  -5  209.84   16.89
  -4  -8  -6  198.85   15.98
  -4  -8  -6  181.85   14.97
  -4  -8  -6  211.40   20.29
  -4  -8  -6  205.76   21.00
  -4  -8  -6  178.76   14.63
  -4  -8  -6  160.49   13.45
  -4  -8  -6  166.69   14.72
  -4  -8  -7  424.29   26.07
  -4  -8  -7  440.15   26.77
  -4  -8  -7  400.22   25.98
  -4  -8  -7  433.17   32.46
  -4  -8  -7  386.17   25.62
  -4  -8  -7  427.97   26.16
  -4  -8  -7  370.00   30.17
  -4  -8  -7  458.58   27.20
  -4  -8  -8  450.92   31.81
  -4  -8  -8  445.11   26.07
  -4  -8  -8  421.07   26.21
  -4  -8  -8  442.53   27.34
  -4  -8  -8  394.79   30.08
  -4  -8  -9   83.42    9.16
  -4  -8  -9   93.15   10.51
   4   8  10  426.33   26.88
  -4  -8 -10  401.86   24.31
  -4  -8 -10  495.90   26.72
  -4  -8 -10  393.58   24.15
  -4  -8 -10  477.33   25.89
   4   8  10  424.32   26.05
  -4  -8 -11  260.51   16.60
  -4  -8 -11  230.93   15.80
  -4  -8 -12  226.83   13.94
  -4  -8 -12  211.33   13.82
   4   8  12  220.33   14.26
  -4  -8 -13  101.27    7.30
   4   8  13  107.14    7.16
  -4  -9   4   11.02    3.80
  -4  -9   3  292.71   17.21
  -4  -9   3  279.85   16.71
  -4  -9   3  285.92   17.00
  -4  -9   3  295.89   17.85
  -4  -9   2   -3.90    4.76
  -4  -9   2   -5.03    5.04
  -4  -9   2   -0.61    5.42
  -4  -9   2   -1.45    5.21
  -4  -9   2   -0.61    5.47
  -4  -9   1  613.62   32.52
  -4  -9   1  594.98   32.78
  -4  -9   1  568.79   32.37
  -4  -9   1  558.93   31.32
  -4  -9   1  540.98   32.07
  -4  -9   1  563.53   31.58
  -4  -9   0   -0.60    5.80
  -4  -9   0    1.90    4.39
  -4  -9   0   -2.96    5.40
  -4  -9   0   -5.75    5.83
  -4  -9   0   -0.57    5.67
  -4  -9   0   -0.69    5.52
  -4  -9   0    3.91    5.60
  -4  -9   0    1.88    5.47
  -4  -9  -1  138.20   11.12
  -4  -9  -1  139.85   12.25
  -4  -9  -1  107.18   12.13
  -4  -9  -1  145.93   13.64
  -4  -9  -1  153.71   12.54
  -4  -9  -1  144.08   11.48
  -4  -9  -1  122.48   10.97
  -4  -9  -1  139.22   12.38
  -4  -9  -1  137.67   11.45
  -4  -9  -1  144.45   11.84
  -4  -9  -2   25.50    9.18
  -4  -9  -2   38.44    7.55
  -4  -9  -2   10.06    5.82
  -4  -9  -2   23.79    8.07
  -4  -9  -2   34.58    6.43
  -4  -9  -2   39.53    7.18
  -4  -9  -2   23.71    6.11
  -4  -9  -3  272.37   25.51
  -4  -9  -3  250.73   17.95
  -4  -9  -3  265.24   19.51
  -4  -9  -3  312.28   20.71
  -4  -9  -3  265.48   24.74
  -4  -9  -4   -2.12    6.90
  -4  -9  -4   13.28    7.35
  -4  -9  -4    9.49    7.92
  -4  -9  -4    8.17    9.47
  -4  -9  -4   16.62    9.74
  -4  -9  -5  759.08   40.80
  -4  -9  -5  790.96   41.46
  -4  -9  -5  728.18   47.49
  -4  -9  -5  798.70   47.16
  -4  -9  -5  618.42   39.03
  -4  -9  -6  113.28   11.52
  -4  -9  -6  128.09   16.63
  -4  -9  -6  127.77   15.71
  -4  -9  -6  109.97   11.41
  -4  -9  -6  139.12   12.84
  -4  -9  -6  129.91   11.26
  -4  -9  -6  106.47   10.08
  -4  -9  -6  111.65    9.93
  -4  -9  -7  396.74   24.32
  -4  -9  -7  436.10   25.20
  -4  -9  -7  384.76   24.63
  -4  -9  -7  408.63   25.14
  -4  -9  -7  417.84   25.66
  -4  -9  -7  438.93   25.63
  -4  -9  -8  300.76   20.03
  -4  -9  -8  376.10   21.67
  -4  -9  -8  351.04   21.05
  -4  -9  -8  348.15   21.26
  -4  -9  -8  345.92   20.86
  -4  -9  -8  337.36   21.68
  -4  -9  -9  262.30   17.56
  -4  -9  -9  279.31   17.25
  -4  -9  -9  252.21   16.36
  -4  -9 -10   56.27    6.82
  -4  -9 -10   49.32    7.27
   4   9  10   50.66    7.63
   4   9  10   56.74    8.38
  -4  -9 -10   44.67    5.50
  -4  -9 -11   75.53    7.24
   4   9  11   56.24    7.11
  -4  -9 -11   78.46    6.97
  -4  -9 -12   92.36    7.08
   4   9  12  104.43    7.45
  -4 -10   2    9.17    3.02
  -4 -10   1   93.19    7.85
  -4 -10   0   26.86    5.39
  -4 -10   0   29.67    5.34
  -4 -10  -1   98.47    8.72
  -4 -10  -1   86.74    8.73
  -4 -10  -2    9.55    4.57
  -4 -10  -2   19.57    5.85
  -4 -10  -2   21.69    6.17
  -4 -10  -2    5.55    4.15
  -4 -10  -2   14.44    6.26
  -4 -10  -2   13.47    5.42
  -4 -10  -3  272.69   17.31
  -4 -10  -3  264.87   17.39
  -4 -10  -3  299.71   18.26
  -4 -10  -3  219.26   15.70
  -4 -10  -3  260.85   16.07
  -4 -10  -3  234.86   16.24
  -4 -10  -4    5.61    5.02
  -4 -10  -4    2.89    4.50
  -4 -10  -4    7.38    5.69
  -4 -10  -4   -5.24    5.30
  -4 -10  -4    1.88    3.76
  -4 -10  -4    6.96    5.39
  -4 -10  -4    2.16    6.20
  -4 -10  -5  271.89   18.66
  -4 -10  -5  346.34   20.48
  -4 -10  -5  302.50   19.11
  -4 -10  -5  325.37   19.68
  -4 -10  -5  359.37   20.59
  -4 -10  -5  360.26   21.02
  -4 -10  -6   19.78    4.44
  -4 -10  -6   20.02    6.13
  -4 -10  -6   17.44    4.96
  -4 -10  -6   22.50    4.80
  -4 -10  -6   19.70    5.35
  -4 -10  -6   16.33    6.24
  -4 -10  -7   97.12    8.55
  -4 -10  -7   77.67    7.80
  -4 -10  -7   78.41    7.72
  -4 -10  -7   83.87    6.97
  -4 -10  -7   88.15    8.89
  -4 -10  -8   23.27    5.00
  -4 -10  -8   24.00    5.41
  -4 -10  -8   23.59    5.12
  -4 -10  -8   23.39    4.79
  -4 -10  -8   23.92    4.88
   4  10   8   29.69    5.79
  -4 -10  -9   73.24    6.72
  -4 -10  -9   91.15    7.39
  -4 -10  -9   91.16    7.69
   4  10   9   86.15    7.67
   4  10   9   97.80    9.32
   4  10   9   75.33    8.80
  -4 -10 -10  174.00   10.68
   4  10  10  143.65   10.28
  -4 -10 -10  160.70   10.18
  -4 -10 -11   36.20    3.64
   4  10  11   38.10    4.13
  -4 -11  -1   41.48    4.60
  -4 -11  -2   -0.36    3.37
  -4 -11  -2    6.30    2.97
  -4 -11  -3  195.51   12.28
  -4 -11  -3  208.23   12.47
  -4 -11  -3  210.19   12.31
  -4 -11  -3  168.39   11.08
  -4 -11  -4   39.75    5.13
  -4 -11  -4   40.06    5.46
  -4 -11  -4   32.84    5.45
  -4 -11  -5   26.09    4.69
  -4 -11  -5   19.74    4.44
  -4 -11  -5   19.39    4.81
  -4 -11  -6  157.44   10.06
  -4 -11  -6  173.30   11.13
  -4 -11  -6  158.25   10.79
  -4 -11  -6  172.99   10.83
  -4 -11  -7   44.16    4.97
  -4 -11  -7   49.45    4.53
  -4 -11  -8  135.29    8.30
  -4 -11  -8  122.74    7.93
  -5   9   6   18.85    2.92
  -5   9   5   68.79    5.82
  -5   9   4   58.52    5.72
  -5   9   4   63.86    5.72
  -5   9   4   49.63    5.48
   5  -9  -3  137.63   11.38
  -5   9   3  134.76    9.46
  -5   9   3  157.03   10.49
  -5   9   3  150.84   10.16
  -5   9   2   39.58    4.70
   5  -9  -2   63.85    8.03
  -5   9   2   64.99    6.96
  -5   9   2   53.58    6.39
  -5   9   2   61.51    7.62
   5  -9  -1   24.36    6.74
  -5   9   1   30.74    6.65
  -5   9   1   24.69    5.48
  -5   9   1   18.38    5.12
   5  -9   0  156.73   12.52
  -5   9   0  173.96   10.64
   5  -9   0  140.93   11.32
  -5   9   0  151.35   10.23
  -5   9   0  124.42   10.94
   5  -9   0  143.15   12.36
   5  -9   1   12.23    3.87
  -5   9  -1   10.02    3.51
  -5   9  -1   11.80    3.34
  -5   9  -1   13.81    5.27
  -5   9  -2  105.97    8.82
   5  -9   2  123.33    8.15
  -5   8   8    7.66    3.07
  -5   8   7  147.06   10.19
  -5   8   7  179.64   10.52
  -5   8   6   93.54    8.08
   5  -8  -5  312.81   19.76
  -5   8   5  304.41   18.66
  -5   8   5  294.28   17.63
  -5   8   5  296.14   17.81
   5  -8  -4  149.93   13.70
  -5   8   4  139.43   11.34
  -5   8   4  136.27   10.95
  -5   8   4  137.48   11.14
   5  -8  -3  139.22   14.40
  -5   8   3  134.79   11.13
  -5   8   3  156.70   12.50
  -5   8   3  158.43   12.76
   5  -8  -2  164.04   15.25
  -5   8   2  148.64   11.20
  -5   8   2  148.90   12.89
  -5   8   2  153.83   13.35
   5  -8  -1  191.06   16.63
  -5   8   1  160.73   11.63
  -5   8   1  196.57   14.90
  -5   8   1  175.77   13.99
  -5   8   0  155.09   12.61
  -5   8   0  166.21   12.94
   5  -8   0  151.09   15.47
  -5   8  -1  158.59   11.51
  -5   8  -1  153.34   11.80
   5  -8   1  146.86   15.21
  -5   8  -1  164.49   13.07
  -5   8  -2  153.93   10.76
  -5   8  -2  166.14   12.82
  -5   8  -2  166.95   11.15
  -5   8  -3   72.61    5.80
   5  -8   3   88.49    7.64
  -5   8  -3   71.86    5.98
  -5   8  -3   90.52    9.01
   5  -8   4  190.92   12.36
  -5   8  -4  207.50   13.62
   5  -8   5   26.29    3.96
  -5   8  -5   28.36    5.00
   5  -8   5   29.38    3.96
  -5   7   9  165.92    9.81
  -5   7   9  143.94    9.14
  -5   7   8   -2.00    3.36
  -5   7   8   -3.35    4.23
  -5   7   8    4.66    3.85
  -5   7   7  426.22   23.51
  -5   7   7  392.84   23.35
  -5   7   6   -0.61    6.01
   5  -7  -6   10.29    3.87
  -5   7   6    3.94    5.61
   5  -7  -5  437.71   27.60
  -5   7   5  406.00   24.20
  -5   7   5  383.50   24.78
  -5   7   5  429.73   24.64
  -5   7   5  423.39   25.69
   5  -7  -4   42.58    9.96
  -5   7   4   43.01    8.00
  -5   7   4   43.97    8.11
  -5   7   4   31.57    7.35
   5  -7  -4   25.75   10.07
   5  -7  -3  396.89   27.40
  -5   7   3  358.03   24.45
  -5   7   3  356.62   23.11
  -5   7   3  384.80   24.39
  -5   7   2   82.84   14.74
   5  -7  -2   95.40   23.83
   5  -7  -2  101.84   23.53
   5  -7  -2   73.34   14.00
  -5   7   1  196.22   21.61
   5  -7  -1  198.17   31.64
   5  -7  -1  221.67   31.66
   5  -7  -1  254.23   21.33
   5  -7   0   29.10   19.56
   5  -7   0   63.26   22.59
  -5   7   0   56.39    6.96
   5  -7   0   64.25   13.31
  -5   7   0   43.36   11.82
   5  -7   1  175.68   18.79
  -5   7  -1  198.90   14.21
  -5   7  -1  171.80   14.12
  -5   7  -2  103.30    9.83
   5  -7   2   99.25   15.02
  -5   7  -2  117.84   12.38
  -5   7  -2  123.27   10.47
  -5   7  -2  119.04   10.26
  -5   7  -3  118.97   12.01
  -5   7  -3  120.09    9.55
  -5   7  -3  107.41    9.68
  -5   7  -3  134.93   11.32
   5  -7   4   42.67    6.67
  -5   7  -4   48.93    7.47
  -5   7  -4   44.70    8.76
   5  -7   5   16.60    5.20
  -5   7  -5   13.15    5.23
  -5   7  -5    8.29    6.82
   5  -7   6  104.06    8.63
  -5   7  -6  118.94    8.64
  -5   7  -6  121.63   10.28
   5  -7   6  107.62    8.50
  -5   7  -7   -1.02    3.89
  -5   7  -7   -1.20    2.49
  -5   6  10   30.67    3.97
  -5   6  10   32.58    4.15
  -5   6   9  189.33   12.07
  -5   6   9  175.83   12.04
  -5   6   8    0.56    5.35
  -5   6   8    2.99    5.31
  -5   6   8   -5.22    4.12
  -5   6   7  195.86   15.45
  -5   6   7  230.57   15.32
   5  -6  -6    4.64    7.37
  -5   6   6   13.60    6.76
  -5   6   6   -5.60    7.03
   5  -6  -5  231.14   29.54
   5  -6  -5  263.96   31.08
   5  -6  -5  244.56   22.20
  -5   6   5  228.97   20.79
  -5   6   5  203.33   24.20
   5  -6  -5  267.44   20.52
  -5   6   4   -0.86    6.85
   5  -6  -4   -3.64   18.07
   5  -6  -4  -13.42   17.07
   5  -6  -4   12.69    8.40
  -5   6   4   -2.27   12.24
   5  -6  -4   -1.21    9.42
  -5   6   4   10.24    7.22
  -5   6   4   -3.58    8.66
  -5   6   4   -5.97    7.48
  -5   6   4    8.29    6.79
   5  -6  -3  205.33   13.61
   5  -6  -3  208.79   20.17
  -5   6   3  213.65   17.13
  -5   6   3  238.31   22.86
  -5   6   3  178.86   14.99
  -5   6   3  215.39   17.51
  -5   6   3  203.26   15.59
  -5   6   3  162.45   21.57
   5  -6  -3  179.44   19.19
   5  -6  -3  246.45   33.37
   5  -6  -3  149.66   28.40
   5  -6  -2   43.42   22.65
   5  -6  -2   40.39   22.06
   5  -6  -2   24.84    8.50
  -5   6   2   23.93    6.64
  -5   6   2   36.26    9.47
  -5   6   2    8.87    8.58
  -5   6   2   18.99   11.55
  -5   6   2   22.06   12.70
   5  -6  -2   19.42   11.37
  -5   6   1  348.86   23.53
  -5   6   1  344.93   28.93
   5  -6  -1  339.49   39.74
   5  -6  -1  367.77   39.29
  -5   6   1  357.23   21.68
  -5   6   1  323.32   23.51
  -5   6   0   31.51    6.19
  -5   6   0   31.98   10.32
  -5   6   0   42.77    8.73
  -5   6   0   39.34    8.24
   5  -6   0    4.07   20.77
   5  -6   0   41.61   20.68
   5  -6   1   35.85   12.87
  -5   6  -1   34.56    6.35
  -5   6  -1   38.95   10.11
  -5   6  -1   25.79    7.08
  -5   6  -1   31.01    7.90
   5  -6   1   37.48   21.76
   5  -6   1   34.66   20.82
   5  -6   2   93.82   15.59
  -5   6  -2   92.90   11.20
  -5   6  -2   97.58   10.51
  -5   6  -2  110.25   10.34
  -5   6  -2   99.35   13.47
   5  -6   2   46.62   24.75
   5  -6   2  121.50   26.12
   5  -6   3    4.02   19.69
   5  -6   3   11.09   19.05
  -5   6  -3   -1.40    7.54
   5  -6   3   -2.68   10.94
  -5   6  -4  162.18   14.59
  -5   6  -5    0.79    6.23
   5  -6   5   -0.64    5.53
  -5   6  -5    1.81    7.72
  -5   6  -6  235.13   15.75
   5  -6   6  216.75   15.43
  -5   6  -6  244.92   17.90
  -5   6  -7   -0.71    6.50
   5  -6   7   -2.92    4.71
  -5   6  -7    3.76    4.21
   5  -6   7   -0.40    3.80
  -5   6  -8  181.34   11.58
  -5   6  -8  206.46   13.21
  -5   5  10    7.39    3.93
  -5   5  10    5.96    4.11
  -5   5   9  200.02   13.39
  -5   5   9  226.28   14.22
  -5   5   8    0.77    7.10
  -5   5   8    1.46    6.36
  -5   5   8    4.32    4.45
  -5   5   8   13.57    6.33
  -5   5   7  289.29   20.26
  -5   5   7  285.55   18.81
   5  -5  -7  278.44   22.80
  -5   5   7  270.46   20.24
  -5   5   6   20.10    8.53
  -5   5   6    6.61   11.51
  -5   5   6   13.41    8.34
   5  -5  -6   20.36    8.46
  -5   5   5  158.40   13.02
  -5   5   5  176.64   17.49
   5  -5  -5  161.27   18.01
  -5   5   5  184.84   14.82
  -5   5   5  126.14   20.14
   5  -5  -5  144.42   16.06
   5  -5  -5  140.22   25.67
   5  -5  -5  181.02   26.98
  -5   5   5  164.23   13.47
  -5   5   5  163.25   14.56
  -5   5   4   63.35    9.33
  -5   5   4   76.26    9.69
  -5   5   4   39.79    9.25
   5  -5  -4   42.99   11.12
  -5   5   4   45.87    8.34
   5  -5  -4   59.25   21.96
   5  -5  -4   68.24   22.07
  -5   5   4   51.67   11.88
  -5   5   4   55.64   15.30
  -5   5   3  158.46   13.75
  -5   5   3  138.37   20.71
   5  -5  -3  171.60   17.36
   5  -5  -3  213.05   19.76
  -5   5   3  165.15   15.63
  -5   5   3  181.21   19.92
  -5   5   3  176.80   13.90
  -5   5   3  175.26   15.26
  -5   5   2    3.93   10.60
   5  -5  -2   -1.63    7.89
  -5   5   2    6.46    5.88
  -5   5   2    7.29   10.65
   5  -5  -2   14.25   10.85
  -5   5   2    8.31    8.08
  -5   5   2    5.66    8.71
  -5   5   2    4.97    5.82
  -5   5   1    9.09    8.81
   5  -5  -1   11.67    6.89
  -5   5   1   16.66    6.91
  -5   5   1   11.53    5.77
  -5   5   1   24.66    8.57
  -5   5   1   12.99    7.18
   5  -5  -1    8.35   10.62
   5  -5   0  571.17   34.22
   5  -5   0  518.87   33.36
  -5   5   0  488.97   34.74
  -5   5   0  507.65   29.09
  -5   5   0  485.86   30.21
  -5   5   0  483.24   29.94
  -5   5  -1  113.88   14.55
  -5   5  -1  105.76    9.82
  -5   5  -1  110.90   10.93
   5  -5   1   97.36   14.90
  -5   5  -1   96.18   10.73
  -5   5  -1   90.46   10.44
  -5   5  -2  384.97   23.99
  -5   5  -2  405.03   28.53
  -5   5  -2  407.61   23.40
  -5   5  -2  373.03   25.60
   5  -5   2  405.20   28.92
  -5   5  -2  372.50   24.07
   5  -5   3   36.19   21.34
   5  -5   3   26.24   20.35
  -5   5  -3   60.53   10.45
  -5   5  -3   37.55    7.72
  -5   5  -3   59.01    8.11
  -5   5  -3   41.61    9.83
  -5   5  -3   57.07   10.33
   5  -5   3   62.25    9.77
   5  -5   4  528.08   51.50
  -5   5  -4  637.25   37.05
  -5   5  -4  607.87   34.65
  -5   5  -4  617.55   34.42
   5  -5   4  569.46   38.79
  -5   5  -4  653.66   39.74
   5  -5   4  628.74   36.25
   5  -5   4  601.10   52.14
  -5   5  -4  648.32   37.18
  -5   5  -5   -4.48    7.26
  -5   5  -5   14.77    8.78
   5  -5   5   -2.55    8.01
  -5   5  -6  483.98   28.84
   5  -5   6  508.14   28.66
   5  -5   6  453.09   29.73
   5  -5   7   12.55    8.61
  -5   5  -7   19.23    8.50
   5  -5   7   18.71    6.34
  -5   5  -7   20.98    6.01
  -5   5  -8  281.85   19.09
   5  -5   8  252.38   18.47
  -5   5  -8  264.94   16.65
  -5   5  -9   12.47    3.84
  -5   5  -9   12.72    5.55
  -5   4  11  124.01    8.09
  -5   4  10    4.94    4.61
  -5   4  10   -5.38    5.59
  -5   4  10   -1.42    4.28
  -5   4   9  209.16   14.72
  -5   4   9  228.31   15.22
  -5   4   9  201.38   16.17
   5  -4  -8   -1.48    6.77
  -5   4   8   -5.52    6.88
  -5   4   8    5.85    6.22
  -5   4   8    0.90    8.09
   5  -4  -7  327.35   25.10
  -5   4   7  287.15   27.45
  -5   4   7  301.08   22.44
  -5   4   6    6.84   12.15
  -5   4   6   10.77    8.81
  -5   4   6   13.42    9.18
  -5   4   6    1.61    7.54
   5  -4  -6    1.73    7.76
  -5   4   5  254.54   27.26
  -5   4   5  303.88   21.48
  -5   4   5  273.48   21.36
   5  -4  -5  297.85   24.98
  -5   4   5  302.45   19.53
  -5   4   5  317.78   24.10
  -5   4   5  270.14   20.05
  -5   4   5  310.54   19.18
  -5   4   4   88.20   17.04
   5  -4  -4  127.48   14.18
  -5   4   4   89.98   10.58
  -5   4   4   93.21   11.80
   5  -4  -4  110.26   14.87
  -5   4   4   93.99   10.40
  -5   4   4   96.64   10.98
  -5   4   4   99.97   10.66
  -5   4   4  111.99   15.06
  -5   4   3  440.66   28.08
   5  -4  -3  459.49   32.75
  -5   4   3  445.12   27.82
  -5   4   3  446.50   33.30
  -5   4   3  435.46   26.73
  -5   4   3  436.76   34.53
   5  -4  -3  450.26   29.49
  -5   4   3  480.00   26.99
  -5   4   2  772.22   42.62
   5  -4  -2  824.68   46.98
  -5   4   2  716.76   42.07
  -5   4   2  766.61   48.14
  -5   4   2  722.96   41.04
  -5   4   2  711.83   47.39
  -5   4   2  776.92   41.07
  -5   4   1  485.39   28.49
   5  -4  -1  493.32   31.43
  -5   4   1  489.21   27.72
  -5   4   1  430.75   31.52
  -5   4   1  469.03   33.03
  -5   4   1  450.07   27.07
  -5   4   1  453.85   28.23
   5  -4   0  325.21   23.49
  -5   4   0  339.93   21.13
  -5   4   0  292.09   24.52
  -5   4   0  321.23   21.04
  -5   4   0  312.34   19.89
  -5   4   0  355.74   20.54
  -5   4   0  324.24   20.91
  -5   4  -1  438.42   25.36
  -5   4  -1  470.82   30.56
  -5   4  -1  409.67   25.66
  -5   4  -1  445.00   25.30
  -5   4  -1  411.25   25.90
  -5   4  -1  423.07   25.60
  -5   4  -2  517.36   33.61
  -5   4  -2  464.99   28.91
  -5   4  -2  505.49   28.40
  -5   4  -2  541.86   31.04
  -5   4  -2  493.94   28.99
   5  -4   3  259.24   18.41
  -5   4  -3  244.68   16.10
  -5   4  -3  223.69   18.84
  -5   4  -3  249.96   17.41
  -5   4  -3  279.72   17.42
   5  -4   3  217.51   20.51
  -5   4  -3  270.06   21.51
  -5   4  -4  586.58   35.89
  -5   4  -4  564.75   30.91
  -5   4  -4  533.38   30.92
   5  -4   4  517.39   34.58
  -5   4  -4  501.61   32.39
  -5   4  -5  170.49   15.73
   5  -4   5  197.57   16.38
  -5   4  -6  608.63   36.22
   5  -4   6  632.71   35.57
  -5   4  -6  599.00   37.43
   5  -4   6  676.25   37.77
   5  -4   7   18.50    9.46
  -5   4  -8  473.08   26.00
   5  -4   8  462.77   28.63
   5  -4   8  424.81   27.76
   5  -4   8  377.78   27.19
  -5   4  -8  413.66   27.52
  -5   4  -9   19.56    5.08
   5  -4   9    8.22    7.08
   5  -4   9    6.42    7.91
   5  -4   9   18.91    7.22
  -5   4  -9    0.74    6.50
   5  -4  10  147.22   12.04
  -5   4 -10  134.81    9.46
  -5   4 -10  152.25   10.96
  -5   3  11  206.22   12.02
  -5   3  10   15.96    5.26
  -5   3  10   10.49    5.60
  -5   3  10    8.71    6.36
  -5   3  10   10.94    4.70
  -5   3   9  373.57   23.32
  -5   3   9  356.84   24.66
  -5   3   9  422.51   23.26
  -5   3   8   -2.93    8.44
   5  -3  -8   -3.20    7.84
  -5   3   8   -3.96    8.66
  -5   3   8   -7.87   10.95
  -5   3   7  233.04   25.18
   5  -3  -7  287.03   23.32
  -5   3   7  251.96   19.51
  -5   3   7  236.55   20.28
  -5   3   7  263.78   19.04
   5  -3  -6   12.10    8.13
  -5   3   6   -6.81   13.25
  -5   3   6   -1.77    9.13
  -5   3   6   -7.10    6.85
  -5   3   5  677.28   41.74
   5  -3  -5  746.26   46.56
  -5   3   5  698.87   49.16
  -5   3   5  722.94   40.20
  -5   3   5  766.95   41.58
  -5   3   4   -0.68    5.51
  -5   3   4   -6.10   11.54
  -5   3   4    8.82    8.01
  -5   3   4    3.23    7.37
   5  -3  -4   -3.45    8.22
  -5   3   4   -1.41    7.08
  -5   3   4    4.09    6.22
  -5   3   4    3.02    7.86
  -5   3   3  639.86   44.78
  -5   3   3  696.30   38.28
  -5   3   3  692.76   38.47
  -5   3   3  683.35   38.33
  -5   3   3  689.63   39.01
  -5   3   3  713.99   44.03
  -5   3   3  721.29   38.82
  -5   3   3  671.29   37.85
   5  -3  -3  718.75   43.90
  -5   3   2   23.91    5.86
  -5   3   2   21.90    6.37
  -5   3   2   20.26    7.18
  -5   3   2   23.13    7.22
   5  -3  -2   23.30    7.78
  -5   3   2   19.47    9.95
  -5   3   2   32.89   10.21
  -5   3   1 1108.89   56.71
   5  -3  -1 1040.12   59.90
  -5   3   1 1083.65   56.29
  -5   3   1 1043.59   61.33
  -5   3   1 1091.07   56.94
  -5   3   1 1084.43   57.18
  -5   3   1 1067.67   60.89
  -5   3   0  111.15   12.88
  -5   3   0  112.02   10.51
  -5   3   0  106.26   13.64
  -5   3   0  116.92    9.66
  -5   3   0  127.30    9.87
  -5   3   0  105.03   10.24
  -5   3   0  108.60   10.59
  -5   3  -1  467.02   29.60
  -5   3  -1  434.92   25.70
  -5   3  -1  450.10   25.03
  -5   3  -1  415.36   25.10
  -5   3  -1  409.31   25.28
  -5   3  -2  258.22   16.36
  -5   3  -2  251.04   19.81
  -5   3  -2  255.74   16.69
  -5   3  -2  241.68   15.76
  -5   3  -2  217.75   17.32
  -5   3  -2  248.18   16.49
  -5   3  -3  196.44   14.92
   5  -3   3  200.78   14.84
  -5   3  -3  186.92   12.97
  -5   3  -3  191.58   15.32
  -5   3  -3  215.11   17.98
  -5   3  -3  173.04   13.66
  -5   3  -3  177.21   13.56
  -5   3  -3  188.48   13.65
   5  -3   4  536.83   33.43
  -5   3  -4  570.29   31.73
  -5   3  -4  590.91   32.70
  -5   3  -4  596.22   34.12
  -5   3  -4  591.87   32.40
  -5   3  -4  628.06   37.20
  -5   3  -5  274.86   20.14
   5  -3   5  298.10   20.56
  -5   3  -5  305.34   22.00
   5  -3   5  246.02   20.75
  -5   3  -6  277.20   20.64
  -5   3  -6  269.66   19.31
   5  -3   6  256.24   17.79
  -5   3  -6  286.33   19.28
   5  -3   7   66.47   11.97
  -5   3  -7   62.36   11.42
   5  -3   7   73.92    9.09
  -5   3  -7   69.32    9.46
   5  -3   8  215.47   18.93
   5  -3   8  193.77   19.43
   5  -3   8  223.50   20.11
  -5   3  -9   -3.25    5.59
   5  -3   9   -8.76    9.35
   5  -3   9    1.12    9.42
  -5   3  -9   -0.92    7.99
   5  -3   9  -11.33   10.19
  -5   3 -10   84.80    7.53
   5  -3  10   85.94   10.75
   5  -3  10   54.60    9.91
  -5   3 -10   80.48    9.20
   5  -3  10   52.89    9.88
  -5   3 -11   11.89    3.02
   5  -3  11   22.36    5.95
  -5   3 -11    9.66    4.29
   5  -3  11   13.17    6.22
   5  -3  11    3.70    5.35
  -5   2  11  124.31    8.84
  -5   2  10   89.51    8.86
  -5   2  10   75.81    7.76
  -5   2  10   93.26   10.16
  -5   2   9  151.43   13.25
  -5   2   9  155.23   14.44
  -5   2   9  143.28   12.02
   5  -2  -8   84.12   12.85
  -5   2   8   67.26   11.57
  -5   2   7  350.87   24.08
   5  -2  -7  357.76   27.34
  -5   2   7  301.70   23.96
  -5   2   7  369.05   22.70
  -5   2   6    4.47   12.05
   5  -2  -6   17.30    8.26
  -5   2   6    1.84    9.84
  -5   2   6    8.45    9.50
  -5   2   6    3.23    7.49
  -5   2   5  335.43   22.64
   5  -2  -5  377.20   26.90
  -5   2   5  317.37   20.13
  -5   2   5  305.68   28.43
  -5   2   5  291.65   22.31
  -5   2   4    4.68    5.18
  -5   2   4    4.85    5.52
  -5   2   4    5.02    6.31
   5  -2  -4    3.26    7.89
  -5   2   4   -9.35   11.13
  -5   2   4    6.30    8.11
  -5   2   4    6.16    7.30
  -5   2   4    1.40    7.02
  -5   2   3  196.37   14.63
  -5   2   3  210.34   18.95
   5  -2  -3  218.57   19.24
  -5   2   3  208.61   20.05
  -5   2   3  204.02   15.09
  -5   2   3  197.56   14.80
  -5   2   3  192.55   14.78
  -5   2   3  209.44   13.88
  -5   2   2    7.49    5.34
  -5   2   2   13.48    7.09
  -5   2   2    8.75    5.38
  -5   2   2    5.08    6.08
  -5   2   2    6.12    5.51
  -5   2   2   10.83    8.61
  -5   2   2    5.33    8.07
  -5   2   2    9.26    4.68
  -5   2   1  257.28   17.25
  -5   2   1  263.00   16.93
   5  -2  -1  286.38   19.86
  -5   2   1  243.30   16.79
  -5   2   1  247.38   20.14
  -5   2   1  245.31   17.03
  -5   2   1  288.38   16.58
  -5   2   1  260.45   20.57
  -5   2   0   41.25    7.24
  -5   2   0   43.20    6.77
  -5   2   0   31.10    8.03
   5  -2   0   30.94    6.72
  -5   2   0   46.58    6.76
  -5   2   0   43.37    6.03
  -5   2   0   52.24    6.46
  -5   2  -1  106.12    9.68
  -5   2  -1  103.48   12.26
  -5   2  -1  114.62   10.04
  -5   2  -1  104.27   10.99
  -5   2  -1  130.48   10.36
  -5   2  -1  128.97    9.60
  -5   2  -1  116.03   10.07
  -5   2  -2  595.82   34.75
   5  -2   2  683.80   34.75
  -5   2  -2  618.43   34.61
  -5   2  -2  699.45   39.00
  -5   2  -2  629.42   34.71
  -5   2  -2  641.07   34.36
  -5   2  -2  640.65   35.92
  -5   2  -3  350.87   19.98
  -5   2  -3  288.14   21.08
  -5   2  -3  353.57   24.05
  -5   2  -3  340.06   20.63
   5  -2   3  350.87   21.02
  -5   2  -3  323.58   21.02
  -5   2  -3  343.62   20.34
  -5   2  -3  348.21   20.54
  -5   2  -4  351.91   23.67
  -5   2  -4  381.45   22.73
  -5   2  -4  398.10   22.59
  -5   2  -4  429.57   26.98
   5  -2   4  367.44   23.77
  -5   2  -4  379.64   23.23
  -5   2  -4  432.72   24.44
  -5   2  -4  369.61   22.07
   5  -2   5    7.16    8.50
  -5   2  -5   -1.63    7.16
  -5   2  -5   -1.17    5.86
  -5   2  -5    0.74    5.84
  -5   2  -5   -0.50    4.18
  -5   2  -5    3.17    5.06
  -5   2  -5    6.65    4.74
   5  -2   6  286.40   21.23
  -5   2  -6  284.86   20.92
  -5   2  -6  303.57   19.87
  -5   2  -6  261.19   18.80
  -5   2  -7   23.21    9.60
  -5   2  -7   15.07    8.41
  -5   2  -7   17.98    6.66
   5  -2   8  183.79   18.23
  -5   2  -8  210.24   15.36
  -5   2  -8  191.49   17.08
  -5   2  -8  168.92   17.09
   5  -2   9    5.43   10.47
  -5   2 -10  225.07   14.63
   5  -2  10  201.51   17.93
  -5   2 -10  225.88   16.82
   5  -2  10  204.53   19.15
   5  -2  10  207.07   19.08
  -5   2 -11    2.68    3.24
   5  -2  11   -6.00    7.59
   5  -2  11   -5.60    7.01
   5  -2  11    6.77    7.67
  -5   2 -11   -1.68    5.31
  -5   2 -12  161.35   10.44
  -5   1  11   39.82    5.47
  -5   1  10    4.00    6.02
  -5   1  10   12.37    6.81
  -5   1   9   60.80    9.45
  -5   1   9   54.44   10.57
  -5   1   9   51.11    7.46
   5  -1  -8   17.36    9.16
  -5   1   8    2.17    8.59
  -5   1   7  232.85   19.37
  -5   1   7  232.13   19.07
   5  -1  -7  219.32   21.42
  -5   1   7  218.22   17.28
  -5   1   6   -4.23    8.64
   5  -1  -6    1.78    7.48
  -5   1   6    0.79    7.84
  -5   1   6   12.56   10.75
  -5   1   6   -7.43   10.09
  -5   1   5  240.84   17.38
  -5   1   5  186.78   17.68
  -5   1   5  209.53   16.91
  -5   1   5  196.51   15.52
   5  -1  -5  214.97   20.23
  -5   1   4   63.87    9.07
  -5   1   4   51.10   12.91
  -5   1   4   67.59    9.48
  -5   1   4   54.40    9.30
   5  -1  -4   40.01   10.24
  -5   1   4   57.32    6.78
  -5   1   4   69.82   11.04
  -5   1   3  450.82   25.12
  -5   1   3  455.27   31.20
  -5   1   3  401.19   25.05
  -5   1   3  452.75   25.54
   5  -1  -3  439.63   30.65
  -5   1   3  424.28   25.36
  -5   1   3  433.37   29.41
  -5   1   3  410.65   24.07
  -5   1   3  428.71   25.01
  -5   1   2  265.12   16.97
  -5   1   2  316.17   22.86
  -5   1   2  300.18   17.84
  -5   1   2  300.72   22.54
  -5   1   2  264.34   17.46
  -5   1   2  268.58   18.15
  -5   1   2  267.93   18.03
  -5   1   2  325.98   18.26
  -5   1   2  281.60   18.13
  -5   1   2  304.70   17.94
  -5   1   1   51.19    7.94
  -5   1   1   46.20    6.78
   5  -1  -1   48.69    8.33
  -5   1   1   53.79    6.24
  -5   1   1   49.52    9.69
  -5   1   1   55.90    6.97
  -5   1   1   53.69    7.23
  -5   1   1   52.75    6.66
  -5   1   1   42.09    6.96
  -5   1   0 1267.16   63.52
  -5   1   0 1264.24   64.23
  -5   1   0 1235.67   64.34
   5  -1   0 1312.20   66.07
  -5   1   0 1293.40   67.39
  -5   1   0 1257.40   63.86
  -5   1   0 1248.41   68.01
  -5   1   0 1211.48   64.26
  -5   1   0 1241.33   64.13
  -5   1  -1  597.83   32.46
  -5   1  -1  611.54   36.15
  -5   1  -1  609.27   32.59
  -5   1  -1  622.15   34.86
  -5   1  -1  591.76   32.14
  -5   1  -1  593.40   32.73
  -5   1  -1  592.10   32.65
  -5   1  -2 1205.38   62.84
   5  -1   2 1242.37   62.55
  -5   1  -2 1188.86   62.65
  -5   1  -2 1303.74   67.00
  -5   1  -2 1290.10   63.12
  -5   1  -2 1200.99   63.54
  -5   1  -2 1214.30   62.50
  -5   1  -3  186.22   12.93
   5  -1   3  197.77   13.59
  -5   1  -3  180.34   12.62
  -5   1  -3  172.47   15.65
  -5   1  -3  187.03   13.93
  -5   1  -3  189.80   12.51
  -5   1  -3  176.77   13.06
  -5   1  -4  950.73   52.68
  -5   1  -4  972.92   51.81
   5  -1   4 1050.98   53.09
  -5   1  -4 1032.07   51.85
  -5   1  -4  981.02   52.92
  -5   1  -4 1071.06   56.04
  -5   1  -4  986.62   51.70
  -5   1  -4  983.50   52.47
   5  -1   5   35.23    9.01
  -5   1  -5   39.15    8.43
  -5   1  -5   24.93    7.49
  -5   1  -5   22.77    5.16
  -5   1  -5   25.09    5.60
  -5   1  -5   31.84    5.79
  -5   1  -5   24.35    6.35
   5  -1   6 1449.87   76.52
  -5   1  -6 1427.16   75.99
  -5   1  -6 1549.31   75.97
  -5   1  -6 1376.61   74.47
   5  -1   7   -6.33   10.61
  -5   1  -7   -3.05    8.47
  -5   1  -7    0.91    8.19
  -5   1  -7    7.90    5.62
  -5   1  -8  541.11   35.01
  -5   1  -8  570.46   34.92
  -5   1  -8  560.99   32.22
   5  -1   9   -3.45   10.73
  -5   1  -9    6.41    8.41
  -5   1  -9    8.28    5.60
   5  -1  10  389.89   25.60
  -5   1 -10  337.26   21.06
   5  -1  11   22.03   10.09
  -5   1 -11   32.78    7.05
   5  -1  11   40.49    9.73
   5  -1  11   52.56   11.54
  -5   1 -12  174.11   11.78
   5  -1  12  176.78   14.70
   5  -1  12  148.17   14.11
   5  -1  12  182.19   13.36
  -5   1 -13    8.60    2.85
  -5   0  11   98.60    7.36
  -5   0  10   20.40    6.43
  -5   0   9  205.59   15.76
  -5   0   9  207.49   13.80
  -5   0   9  172.37   16.50
  -5   0   8    3.39    6.72
  -5   0   8    1.09    9.32
   5   0  -7  224.22   22.19
  -5   0   7  271.62   20.18
  -5   0   7  244.04   19.54
  -5   0   7  201.01   19.12
  -5   0   7  236.71   17.50
  -5   0   7  212.45   15.87
   5   0  -6   32.06   11.90
  -5   0   6    9.95   10.68
  -5   0   6    4.55    9.66
  -5   0   6    8.48    9.00
  -5   0   6    0.79    7.79
  -5   0   6    7.06    6.49
  -5   0   6   13.19    7.38
   5   0  -5  312.51   25.34
  -5   0   5  282.53   20.30
  -5   0   5  287.05   21.66
  -5   0   5  266.60   20.45
  -5   0   5  281.67   19.47
  -5   0   5  268.67   19.30
  -5   0   5  305.58   19.84
   5   0  -4  271.76   23.15
  -5   0   4  270.33   17.70
  -5   0   4  267.68   19.33
  -5   0   4  237.43   18.12
  -5   0   4  246.71   17.94
  -5   0   4  232.88   17.77
  -5   0   4  255.08   17.48
  -5   0   3  768.28   41.96
  -5   0   3  816.97   47.58
   5   0  -3  780.84   48.64
  -5   0   3  768.42   41.06
  -5   0   3  820.37   42.39
  -5   0   3  803.39   48.34
  -5   0   3  796.94   43.02
  -5   0   3  776.54   42.37
  -5   0   3  817.64   42.94
  -5   0   3  874.08   44.42
  -5   0   3  733.78   42.80
  -5   0   3  797.97   42.31
  -5   0   3  775.05   41.69
  -5   0   2  268.00   18.06
  -5   0   2  278.71   22.49
  -5   0   2  308.34   17.40
   5   0  -2  316.31   23.65
  -5   0   2  296.23   18.18
  -5   0   2  299.32   22.82
  -5   0   2  296.83   18.57
  -5   0   2  302.73   18.61
  -5   0   2  323.41   18.33
  -5   0   2  301.94   18.72
  -5   0   2  287.38   18.13
  -5   0   2  298.18   20.60
  -5   0   2  285.78   18.81
  -5   0   1 1937.35  100.00
  -5   0   1 1910.06   99.49
  -5   0   1 2043.97   99.46
  -5   0   1 2053.24  101.65
  -5   0   1 2050.67  100.19
  -5   0   1 2146.90  100.11
  -5   0   1 1943.40   99.38
  -5   0   1 2019.34   99.70
   5   0  -1 2113.41  104.13
  -5   0   1 1875.62  100.01
  -5   0   1 1980.39  100.20
  -5   0   1 2026.34   99.78
  -5   0   0  980.37   50.97
  -5   0   0  971.48   50.67
   5   0   0  988.50   52.45
  -5   0   0  995.74   51.37
  -5   0   0 1009.63   50.43
  -5   0   0  981.12   51.06
  -5   0   0  955.54   50.81
  -5   0  -1 1155.13   59.29
  -5   0  -1 1149.70   59.45
  -5   0  -1 1161.11   59.24
  -5   0  -1 1170.94   58.93
  -5   0  -2  794.08   40.06
  -5   0  -2  730.20   40.71
  -5   0  -2  728.92   40.27
  -5   0  -2  741.02   40.13
   5   0   2  779.93   39.99
  -5   0  -2  819.01   40.79
  -5   0  -3  692.95   36.02
  -5   0  -3  619.95   36.68
  -5   0  -3  688.19   36.32
  -5   0  -3  700.50   36.21
   5   0   3  663.81   36.47
  -5   0  -3  706.24   36.88
  -5   0  -4  907.63   48.54
  -5   0  -4  906.52   47.64
   5   0   4  901.15   48.71
  -5   0  -4  940.57   47.71
  -5   0  -4  904.66   48.35
  -5   0  -4  929.33   47.83
  -5   0  -5  304.20   19.02
  -5   0  -5  345.95   20.80
  -5   0  -5  289.12   19.16
  -5   0  -5  321.09   19.16
  -5   0  -5  337.79   23.02
  -5   0  -5  340.00   20.94
  -5   0  -5  314.64   18.97
   5   0   5  313.74   21.30
  -5   0  -6  550.06   31.33
   5   0   6  511.21   31.72
  -5   0  -6  502.25   33.09
  -5   0  -6  517.04   29.35
  -5   0  -6  505.96   30.98
  -5   0  -7  498.91   29.94
  -5   0  -7  471.19   27.01
   5   0   7  447.49   30.07
  -5   0  -7  422.38   28.87
  -5   0  -8  665.27   41.73
  -5   0  -8  679.86   41.33
   5   0   8  717.44   42.76
  -5   0  -8  748.27   39.17
  -5   0  -9   86.13   11.71
   5   0   9  101.34   14.03
  -5   0  -9   89.38    9.34
   5   0  10  330.54   23.86
  -5   0 -10  301.63   21.75
  -5   0 -11    1.09    4.92
   5   0  11    5.49    9.06
  -5   0 -11    6.65    6.43
  -5   0 -12  168.02   12.40
   5   0  12  174.99   15.54
   5   0  12  160.69   15.51
   5   0  12  182.97   14.23
  -5   0 -13    0.46    2.76
   5   0  13    2.03    3.92
   5   0  13    6.47    5.90
   5   0  13    2.38    5.71
  -5   0 -13    3.33    3.61
  -5  -1  10   19.09    5.56
  -5  -1   9  221.50   16.48
  -5  -1   9  234.73   16.73
   5   1  -8   18.24    9.76
  -5  -1   8   15.70    8.99
  -5  -1   8   22.41    9.50
  -5  -1   8   15.56    5.89
  -5  -1   8   16.72    6.47
  -5  -1   7  344.52   26.62
   5   1  -7  374.67   31.43
  -5  -1   7  415.89   26.66
  -5  -1   7  423.20   27.26
  -5  -1   7  401.75   24.89
  -5  -1   7  379.66   24.34
  -5  -1   7  393.37   24.99
  -5  -1   6   58.89   11.78
   5   1  -6   76.72   14.80
  -5  -1   6   62.67   13.16
  -5  -1   6   59.06   11.39
  -5  -1   6   64.83   10.15
  -5  -1   6   76.22   10.28
  -5  -1   6   72.09    9.97
  -5  -1   5 1156.44   62.75
   5   1  -5 1130.00   68.56
  -5  -1   5 1150.94   61.63
  -5  -1   5 1185.42   63.28
  -5  -1   5 1198.92   62.52
  -5  -1   5 1160.33   61.98
  -5  -1   5 1132.02   61.31
  -5  -1   4   -1.56    8.72
  -5  -1   4   -3.79    7.51
  -5  -1   4    7.61    5.79
  -5  -1   4    4.03    7.34
  -5  -1   4    2.74    5.84
  -5  -1   4    5.33    6.62
  -5  -1   4    4.90    7.17
  -5  -1   4    8.87    7.80
   5   1  -4    8.86    9.65
  -5  -1   3  892.61   46.44
  -5  -1   3  852.46   47.04
  -5  -1   3  847.64   45.29
  -5  -1   3  860.28   45.32
  -5  -1   3  863.60   45.80
  -5  -1   3  845.23   45.07
  -5  -1   3  850.03   50.94
  -5  -1   3  823.30   44.93
  -5  -1   3  846.07   46.08
  -5  -1   3  835.90   45.30
  -5  -1   3  851.25   45.29
  -5  -1   3  846.62   44.99
   5   1  -3  828.75   51.93
  -5  -1   2   84.77    9.68
  -5  -1   2   98.73   11.41
  -5  -1   2  119.49    9.97
  -5  -1   2  121.04    9.47
  -5  -1   2  102.87   10.24
  -5  -1   2  104.71    8.79
  -5  -1   2   88.73    9.68
  -5  -1   2  114.02    9.09
   5   1  -2  104.09   13.61
  -5  -1   2  104.07    9.37
  -5  -1   2  101.98    9.22
  -5  -1   2  117.14   14.38
  -5  -1   2  103.43   10.21
  -5  -1   2  108.61    9.67
  -5  -1   2   93.66    8.84
  -5  -1   2  107.82    9.66
   5   1  -2  102.94   13.72
  -5  -1   2   94.67    9.03
  -5  -1   1 1004.47   53.31
  -5  -1   1 1078.34   53.18
  -5  -1   1 1014.65   52.61
  -5  -1   1 1032.23   53.05
  -5  -1   1 1029.98   53.23
  -5  -1   1 1027.49   54.66
  -5  -1   1 1008.63   53.24
  -5  -1   1 1010.80   52.69
  -5  -1   1 1014.85   53.42
  -5  -1   1 1028.35   53.18
  -5  -1   1 1067.56   52.97
  -5  -1   1  998.72   52.98
  -5  -1   1 1030.73   52.93
   5   1  -1 1034.93   57.97
  -5  -1   0  162.78   11.20
  -5  -1   0  139.85   10.68
  -5  -1   0  151.17   12.06
  -5  -1   0  131.30   10.83
  -5  -1   0  134.02   10.27
  -5  -1   0  149.62   11.82
  -5  -1   0  142.11   10.87
  -5  -1   0  148.52   11.14
  -5  -1   0  146.73   11.29
  -5  -1   0  136.68   11.11
  -5  -1   0  159.48   11.09
   5   1   0  147.48   13.02
  -5  -1   0  151.98   11.01
  -5  -1  -1 1076.14   55.46
  -5  -1  -1 1126.31   55.82
  -5  -1  -1 1109.57   55.57
  -5  -1  -1 1081.91   56.04
  -5  -1  -1 1050.32   55.38
  -5  -1  -1 1059.25   55.27
  -5  -1  -1 1075.95   55.37
  -5  -1  -1 1056.51   55.51
  -5  -1  -2  244.24   16.29
  -5  -1  -2  262.83   16.39
  -5  -1  -2  270.71   16.14
  -5  -1  -2  257.39   16.64
  -5  -1  -2  254.03   16.70
   5   1   2  268.56   16.35
  -5  -1  -2  260.80   15.45
  -5  -1  -2  238.73   15.87
  -5  -1  -2  253.37   15.84
  -5  -1  -3  175.06   11.70
  -5  -1  -3  171.51   12.05
  -5  -1  -3  164.07   12.74
  -5  -1  -3  154.39   11.53
  -5  -1  -3  135.32   12.15
   5   1   3  156.30   12.79
  -5  -1  -3  159.70   11.03
  -5  -1  -3  159.91   11.70
  -5  -1  -4  692.77   36.09
  -5  -1  -4  671.01   35.88
  -5  -1  -4  597.90   35.46
  -5  -1  -4  686.73   35.20
  -5  -1  -4  679.86   35.00
  -5  -1  -4  606.68   35.37
   5   1   4  596.17   36.13
  -5  -1  -4  647.64   35.37
  -5  -1  -4  683.16   34.94
   5   1   5  500.15   31.15
  -5  -1  -5  535.39   29.17
  -5  -1  -5  526.28   30.74
  -5  -1  -5  551.45   29.51
  -5  -1  -5  571.85   30.09
  -5  -1  -5  518.59   29.71
  -5  -1  -5  481.22   30.21
  -5  -1  -5  568.91   30.03
   5   1   6   61.15   10.79
  -5  -1  -6   51.36    6.97
  -5  -1  -6   60.85   10.12
  -5  -1  -6   74.24   10.66
  -5  -1  -6   57.22    7.30
  -5  -1  -6   62.13    6.94
  -5  -1  -6   53.69    9.03
  -5  -1  -7  130.08   14.14
   5   1   7  149.86   14.69
  -5  -1  -7  110.13   10.06
  -5  -1  -7  117.94   12.48
   5   1   8   65.93   12.39
  -5  -1  -8   67.57    7.64
  -5  -1  -8   57.60    9.96
  -5  -1  -9    1.20    4.78
  -5  -1  -9   12.25    7.65
   5   1  10  122.60   14.79
  -5  -1 -10  122.22   12.16
   5   1  11   -5.76    9.42
  -5  -1 -12  139.57   11.38
   5   1  12  141.29   13.35
   5   1  13   10.71    5.91
   5   1  13    8.69    6.53
   5   1  13   13.11    6.92
  -5  -1 -13   18.04    4.50
  -5  -1 -13   12.28    3.93
   5   1  13    5.29    4.09
  -5  -1 -14   57.61    4.47
  -5  -1 -14   52.50    4.43
  -5  -2  10   18.32    3.73
  -5  -2  10   11.32    4.30
  -5  -2   9  141.15   11.77
  -5  -2   9  143.65   12.21
  -5  -2   9  149.39   10.36
  -5  -2   8   79.38   10.99
  -5  -2   8   52.21    9.71
  -5  -2   8   64.72    8.19
  -5  -2   8   61.46    8.29
   5   2  -7  274.58   25.46
   5   2  -6  105.92   17.41
  -5  -2   6   84.33   11.14
  -5  -2   6  125.49   12.98
  -5  -2   6   97.32   14.75
  -5  -2   6   77.86   11.50
  -5  -2   6  113.19   12.00
  -5  -2   5  340.90   23.62
  -5  -2   5  332.35   22.92
  -5  -2   5  296.07   21.63
  -5  -2   5  344.00   22.05
  -5  -2   5  358.61   24.24
  -5  -2   5  318.28   22.06
   5   2  -5  346.07   29.95
  -5  -2   5  339.55   23.31
  -5  -2   5  330.73   22.44
   5   2  -4   12.27   13.60
  -5  -2   4    0.77    8.66
  -5  -2   4    3.08    7.20
  -5  -2   4   -7.87    8.57
  -5  -2   4    2.44    6.29
  -5  -2   4    8.62    6.54
  -5  -2   4    6.99    7.55
  -5  -2   4    0.78    6.59
  -5  -2   4    2.84    6.89
  -5  -2   4   -1.79    7.27
   5   2  -4    3.99   11.00
  -5  -2   3  696.33   38.81
  -5  -2   3  748.93   40.40
  -5  -2   3  753.25   36.92
  -5  -2   3  656.27   44.99
  -5  -2   3  699.22   37.37
  -5  -2   3  627.11   37.66
  -5  -2   3  706.19   36.83
   5   2  -3  668.54   44.34
  -5  -2   3  677.53   38.30
  -5  -2   3  667.22   37.58
  -5  -2   3  709.73   38.93
  -5  -2   3  652.88   37.80
  -5  -2   3  654.91   37.44
  -5  -2   3  678.26   37.95
   5   2  -3  692.50   45.56
  -5  -2   2  178.04   11.78
  -5  -2   2  146.31   12.33
  -5  -2   2  159.90   12.20
  -5  -2   2  140.36   11.98
  -5  -2   2  118.95   11.44
  -5  -2   2  153.35   12.24
  -5  -2   2  112.53   16.25
   5   2  -2  163.86   16.92
  -5  -2   2  159.62   12.35
  -5  -2   2  131.62   11.70
  -5  -2   2  147.21   12.35
  -5  -2   2  145.47   13.84
  -5  -2   2  158.39   11.75
  -5  -2   2  186.16   11.61
  -5  -2   2  138.29   11.84
  -5  -2   1  517.39   27.29
  -5  -2   1  526.12   27.65
  -5  -2   1  501.65   27.42
  -5  -2   1  464.53   27.09
   5   2  -1  466.81   31.31
  -5  -2   1  486.56   27.87
  -5  -2   1  446.47   27.03
  -5  -2   1  461.43   26.93
  -5  -2   1  491.00   33.70
  -5  -2   1  508.59   28.21
   5   2  -1  441.33   32.76
  -5  -2   1  435.80   27.37
  -5  -2   1  500.36   29.27
  -5  -2   1  481.22   27.29
  -5  -2   1  499.76   28.31
  -5  -2   1  528.41   27.87
  -5  -2   1  563.88   28.03
  -5  -2   0  208.46   13.83
  -5  -2   0  219.82   13.65
  -5  -2   0  199.39   13.31
  -5  -2   0  205.51   13.68
   5   2   0  203.12   16.31
  -5  -2   0  202.59   13.93
  -5  -2   0  182.94   14.14
   5   2   0  188.62   17.16
  -5  -2   0  181.09   13.48
  -5  -2   0  183.84   14.44
  -5  -2   0  181.66   13.44
  -5  -2   0  183.44   13.17
  -5  -2   0  203.12   13.69
  -5  -2  -1  344.33   20.08
  -5  -2  -1  347.41   19.88
  -5  -2  -1  362.67   20.11
  -5  -2  -1  335.94   20.31
  -5  -2  -1  333.46   20.04
  -5  -2  -1  295.51   20.18
  -5  -2  -1  319.28   19.68
  -5  -2  -1  345.38   19.68
  -5  -2  -1  321.18   19.96
  -5  -2  -1  343.09   19.83
  -5  -2  -1  298.34   20.10
  -5  -2  -1  334.00   20.09
  -5  -2  -1  354.03   19.94
  -5  -2  -2  385.55   23.88
  -5  -2  -2  422.29   23.81
  -5  -2  -2  397.31   24.04
  -5  -2  -2  422.83   24.16
  -5  -2  -2  409.48   23.67
  -5  -2  -2  408.13   23.50
  -5  -2  -2  383.21   23.55
  -5  -2  -2  419.79   22.88
  -5  -2  -2  393.52   23.42
  -5  -2  -2  442.85   24.22
  -5  -2  -2  448.66   24.27
  -5  -2  -3  520.69   28.67
  -5  -2  -3  549.35   29.11
  -5  -2  -3  515.47   28.82
  -5  -2  -3  513.55   28.89
  -5  -2  -3  481.39   28.91
  -5  -2  -3  476.22   29.30
  -5  -2  -3  541.99   28.51
  -5  -2  -3  518.25   28.52
  -5  -2  -3  494.50   28.48
  -5  -2  -4   46.04    6.78
  -5  -2  -4   49.22    6.78
  -5  -2  -4   47.73    6.72
  -5  -2  -4   57.83    8.27
  -5  -2  -4   38.11    7.11
  -5  -2  -4   42.38    6.07
  -5  -2  -4   43.29    7.32
  -5  -2  -4   35.40    7.44
  -5  -2  -4   47.62    7.54
  -5  -2  -5   49.69    7.16
  -5  -2  -5   52.92    6.83
  -5  -2  -5   70.82   11.47
  -5  -2  -5   65.50    6.99
  -5  -2  -5   44.44    8.02
  -5  -2  -5   64.91    7.41
  -5  -2  -5   51.26    7.87
  -5  -2  -5   47.24    9.08
  -5  -2  -5   62.45    7.46
   5   2   5   53.92   10.03
  -5  -2  -5   61.35    8.53
  -5  -2  -5   53.68    7.87
  -5  -2  -6  776.98   41.59
   5   2   6  798.50   44.57
  -5  -2  -6  809.09   41.64
  -5  -2  -6  842.94   41.80
  -5  -2  -6  789.18   44.19
  -5  -2  -6  745.17   41.87
  -5  -2  -6  665.99   42.69
  -5  -2  -6  834.21   41.95
  -5  -2  -6  817.44   42.02
  -5  -2  -6  801.95   48.08
  -5  -2  -6  736.44   41.51
  -5  -2  -7   86.91   12.00
  -5  -2  -7   66.94    9.60
  -5  -2  -7   82.41    8.10
   5   2   7   81.57   11.28
  -5  -2  -7   88.93    9.36
  -5  -2  -8  431.65   25.35
  -5  -2  -8  434.95   26.61
   5   2   8  474.33   29.27
  -5  -2  -9  104.11   10.90
  -5  -2 -10  484.57   30.13
   5   2  10  577.76   33.45
   5   2  11   -3.86    9.29
  -5  -2 -12  175.00   13.01
   5   2  12  191.11   15.84
   5   2  13   39.89    9.43
   5   2  13   56.22    8.37
   5   2  13   82.69   10.25
  -5  -2 -13   59.66    6.51
  -5  -2 -13   80.77    7.10
  -5  -2 -14  195.92   11.74
  -5  -2 -14  215.81   11.89
  -5  -3   9   57.48    6.17
  -5  -3   9   50.06    5.77
  -5  -3   9   52.68    6.66
  -5  -3   8    4.41    5.31
  -5  -3   8    3.84    5.50
  -5  -3   8    5.15    7.58
  -5  -3   8   -2.18    6.68
  -5  -3   7  110.58   11.34
  -5  -3   7  106.09   11.23
  -5  -3   7  104.16   11.16
  -5  -3   7  104.16   11.73
  -5  -3   7  122.08   13.48
  -5  -3   7  103.52   11.33
   5   3  -7   83.60   15.53
   5   3  -6  -15.70   12.22
  -5  -3   6   -5.94    7.90
  -5  -3   6    3.66    7.20
  -5  -3   6    6.92    7.49
  -5  -3   6    7.91    7.39
  -5  -3   6   -3.74    8.54
  -5  -3   6  -10.12   10.44
  -5  -3   6   -2.82    7.60
  -5  -3   5  247.40   19.26
  -5  -3   5  229.98   18.08
  -5  -3   5  186.97   16.50
   5   3  -5  294.96   29.23
  -5  -3   5  216.61   16.98
  -5  -3   5  229.47   16.51
  -5  -3   5  226.63   18.76
   5   3  -5  257.45   25.77
  -5  -3   4   54.25    9.65
  -5  -3   4   56.32    9.48
  -5  -3   4   78.50   11.32
  -5  -3   4   66.05    9.65
  -5  -3   4   74.22    9.63
  -5  -3   4   79.91   10.99
  -5  -3   4   66.18    8.97
  -5  -3   4   77.55   11.18
   5   3  -4   74.60   16.68
   5   3  -3  435.96   31.71
  -5  -3   3  373.39   22.01
  -5  -3   3  384.41   23.22
  -5  -3   3  366.83   23.85
  -5  -3   3  444.29   26.37
  -5  -3   3  357.10   23.39
  -5  -3   3  332.73   22.10
  -5  -3   3  337.29   22.77
  -5  -3   3  395.15   23.83
  -5  -3   3  395.65   23.69
  -5  -3   2  184.36   12.62
  -5  -3   2  185.57   12.47
  -5  -3   2  162.73   12.37
  -5  -3   2  156.47   12.45
  -5  -3   2  204.76   22.26
  -5  -3   2  149.06   11.95
  -5  -3   2  163.36   13.15
   5   3  -2  200.57   19.11
  -5  -3   2  163.55   12.14
  -5  -3   2  161.43   13.35
  -5  -3   2  142.78   15.47
  -5  -3   2  148.94   12.99
  -5  -3   2  167.97   13.10
  -5  -3   2  159.46   13.20
  -5  -3   2  195.62   16.40
  -5  -3   2  168.63   12.70
  -5  -3   1  909.27   45.99
  -5  -3   1  867.59   45.51
  -5  -3   1  927.15   55.84
  -5  -3   1  838.22   44.88
  -5  -3   1  863.03   45.09
  -5  -3   1  889.95   49.66
  -5  -3   1  823.68   46.80
  -5  -3   1  849.41   46.73
  -5  -3   1  848.05   45.50
  -5  -3   1  810.54   45.72
  -5  -3   1  921.42   46.70
  -5  -3   1  889.92   46.78
  -5  -3   1  865.69   45.48
  -5  -3   1  949.53   49.36
  -5  -3   1  852.75   46.07
  -5  -3   1  851.13   46.19
  -5  -3   1  951.20   50.63
  -5  -3   1  787.57   45.45
  -5  -3   1  892.78   47.86
  -5  -3   1  852.45   45.93
  -5  -3   0  282.71   17.24
  -5  -3   0  273.13   17.64
  -5  -3   0  265.01   16.43
  -5  -3   0  263.28   24.78
  -5  -3   0  240.82   20.24
  -5  -3   0  249.38   17.77
  -5  -3   0  268.68   17.91
  -5  -3   0  266.51   17.27
  -5  -3   0  260.27   16.78
  -5  -3   0  280.24   17.78
  -5  -3   0  259.51   16.86
  -5  -3   0  266.98   18.38
  -5  -3   0  270.24   16.82
  -5  -3   0  294.65   20.44
  -5  -3   0  281.49   17.37
  -5  -3   0  253.66   17.21
  -5  -3   0  266.71   17.07
  -5  -3   0  251.46   18.20
  -5  -3   0  288.82   17.89
  -5  -3   0  259.81   21.25
  -5  -3   0  296.88   17.60
  -5  -3  -1   66.79    8.58
  -5  -3  -1   70.07    7.32
  -5  -3  -1   63.64    8.22
  -5  -3  -1   78.20    8.85
  -5  -3  -1   77.71    8.46
  -5  -3  -1   66.62    8.84
  -5  -3  -1   54.76   12.75
  -5  -3  -1   72.07    8.43
  -5  -3  -1   70.65    7.49
  -5  -3  -1   78.57    7.32
  -5  -3  -1   73.94    8.30
  -5  -3  -1   77.81   12.16
  -5  -3  -1   62.41   10.85
  -5  -3  -1   60.86    8.08
  -5  -3  -1   72.14    7.83
  -5  -3  -1   62.36    8.39
  -5  -3  -1   71.71    8.94
  -5  -3  -1   64.80    7.80
  -5  -3  -1   69.53    8.26
  -5  -3  -2  342.43   27.07
  -5  -3  -2  389.75   22.79
  -5  -3  -2  410.77   28.93
  -5  -3  -2  356.67   23.14
  -5  -3  -2  348.35   23.41
  -5  -3  -2  394.20   22.73
  -5  -3  -2  386.84   22.94
  -5  -3  -2  373.64   22.83
  -5  -3  -2  403.96   22.05
  -5  -3  -2  362.26   22.77
  -5  -3  -2  387.26   22.57
  -5  -3  -2  372.08   22.31
  -5  -3  -2  371.39   21.85
  -5  -3  -2  430.56   23.29
  -5  -3  -2  391.04   28.19
  -5  -3  -2  355.38   22.14
  -5  -3  -2  414.12   22.62
  -5  -3  -3  319.53   19.07
  -5  -3  -3  324.54   19.34
  -5  -3  -3  302.11   24.87
  -5  -3  -3  297.15   18.91
  -5  -3  -3  277.46   19.42
  -5  -3  -3  283.10   19.68
  -5  -3  -3  297.49   19.22
  -5  -3  -3  323.54   19.21
  -5  -3  -3  334.93   18.82
  -5  -3  -3  293.34   18.50
  -5  -3  -3  323.23   19.49
  -5  -3  -3  300.10   19.53
  -5  -3  -3  335.76   19.71
  -5  -3  -3  242.76   23.35
  -5  -3  -3  221.71   21.89
  -5  -3  -4  847.72   46.04
  -5  -3  -4  867.96   46.45
  -5  -3  -4  854.49   52.10
  -5  -3  -4  862.90   46.18
  -5  -3  -4  845.48   45.53
  -5  -3  -4  837.17   46.14
  -5  -3  -4  841.14   45.70
  -5  -3  -4  860.55   45.09
  -5  -3  -4  814.66   45.07
  -5  -3  -4  910.08   45.37
  -5  -3  -4  916.44   51.64
  -5  -3  -4  795.07   46.36
  -5  -3  -4  829.92   50.24
  -5  -3  -4  927.57   47.60
  -5  -3  -4  901.48   46.23
  -5  -3  -5  109.50   10.02
  -5  -3  -5  104.36    8.87
  -5  -3  -5  112.72   10.75
  -5  -3  -5  101.55   10.85
  -5  -3  -5  101.09   11.76
  -5  -3  -5  112.17   10.36
  -5  -3  -5  118.94   10.07
  -5  -3  -5   95.83   11.43
  -5  -3  -5   89.39   12.34
  -5  -3  -5  110.99   13.37
  -5  -3  -5  104.10   14.98
  -5  -3  -5   96.08   10.84
  -5  -3  -5  107.35   10.24
  -5  -3  -5   87.96    9.02
  -5  -3  -6  680.00   37.92
  -5  -3  -6  741.14   40.26
  -5  -3  -6  693.25   37.93
  -5  -3  -6  591.67   39.62
  -5  -3  -6  691.87   46.01
  -5  -3  -6  751.50   43.24
  -5  -3  -6  786.65   43.22
  -5  -3  -6  771.04   38.53
  -5  -3  -6  766.17   38.76
  -5  -3  -6  694.81   39.59
  -5  -3  -6  693.49   40.39
  -5  -3  -7   94.35    9.12
  -5  -3  -7  105.25    8.96
  -5  -3  -7   79.26   14.09
  -5  -3  -7   89.21    8.83
  -5  -3  -7  105.22    8.81
   5   3   7   94.97   12.66
  -5  -3  -7  107.15   11.74
  -5  -3  -8 1151.55   61.50
   5   3   8 1144.59   64.14
  -5  -3  -8 1268.35   63.46
  -5  -3  -9   56.68    7.87
  -5  -3  -9   65.98    9.36
  -5  -3 -10  551.07   32.28
   5   3  10  599.82   35.38
   5   3  11    0.96    8.84
  -5  -3 -12  574.08   31.57
  -5  -3 -12  559.64   31.94
   5   3  12  567.24   33.60
  -5  -3 -13  110.45    8.35
  -5  -3 -13  106.24    8.74
  -5  -3 -13   95.66    8.29
  -5  -3 -14  290.64   14.88
  -5  -3 -14  273.56   14.75
  -5  -4   9   83.29    6.16
  -5  -4   8    3.67    5.00
  -5  -4   8   -2.61    4.34
  -5  -4   8   -2.23    4.25
  -5  -4   8    3.25    6.10
  -5  -4   7  276.67   18.91
  -5  -4   7  296.70   18.91
  -5  -4   7  224.90   18.77
  -5  -4   7  280.17   18.44
  -5  -4   7  265.37   19.19
  -5  -4   6   56.74    9.08
   5   4  -6   56.02   14.35
  -5  -4   6   60.41    9.71
  -5  -4   6   38.12    9.79
  -5  -4   5  502.81   30.88
  -5  -4   5  535.38   30.96
  -5  -4   5  490.75   29.76
  -5  -4   5  480.15   29.71
  -5  -4   5  444.63   29.16
  -5  -4   5  461.87   29.90
   5   4  -5  509.56   40.85
  -5  -4   5  465.07   29.50
  -5  -4   4  162.44   15.80
  -5  -4   4  141.04   13.61
  -5  -4   4  176.06   14.11
  -5  -4   4  145.15   13.64
  -5  -4   4  129.05   14.08
  -5  -4   4  149.51   13.80
  -5  -4   4  135.03   12.76
   5   4  -4  142.02   21.89
  -5  -4   4  158.07   14.48
   5   4  -3  862.34   53.38
  -5  -4   3  829.15   44.60
  -5  -4   3  781.81   43.92
  -5  -4   3  743.05   42.85
  -5  -4   3  768.32   43.89
  -5  -4   3  798.11   42.96
  -5  -4   3  799.57   44.51
  -5  -4   3  806.64   44.40
  -5  -4   3  858.18   47.32
  -5  -4   3  811.28   43.14
  -5  -4   3  794.68   44.22
  -5  -4   2  121.18   10.46
  -5  -4   2  119.40   10.83
   5   4  -2  140.41   17.94
  -5  -4   2  141.14   11.17
  -5  -4   2  107.54   11.42
  -5  -4   2  120.23   13.64
  -5  -4   2  121.41   13.32
  -5  -4   2  165.73   15.68
  -5  -4   2  128.77   14.11
  -5  -4   2  133.74   14.54
  -5  -4   2   99.57   10.96
  -5  -4   2  129.66   11.78
  -5  -4   2  115.90   11.58
  -5  -4   2  143.72   15.09
  -5  -4   2  125.06   10.80
  -5  -4   2  106.44   17.30
  -5  -4   2  118.88   11.65
  -5  -4   2  115.36   11.23
  -5  -4   1  293.01   18.95
  -5  -4   1  267.51   28.26
  -5  -4   1  270.27   18.47
  -5  -4   1  247.76   20.33
  -5  -4   1  271.85   18.70
  -5  -4   1  283.59   19.23
  -5  -4   1  293.24   18.62
  -5  -4   1  291.66   19.76
  -5  -4   1  300.92   19.50
  -5  -4   1  307.50   23.49
  -5  -4   1  286.80   20.22
  -5  -4   1  283.36   22.11
  -5  -4   1  297.50   19.56
  -5  -4   1  299.51   20.88
  -5  -4   1  290.34   22.37
  -5  -4   1  270.10   18.73
  -5  -4   1  286.82   19.11
  -5  -4   1  310.80   18.71
  -5  -4   1  305.07   19.14
  -5  -4   0  305.49   30.32
  -5  -4   0  375.95   21.97
  -5  -4   0  357.57   21.84
  -5  -4   0  330.07   21.11
  -5  -4   0  367.63   22.56
  -5  -4   0  341.43   22.01
  -5  -4   0  337.30   21.23
  -5  -4   0  334.08   21.12
  -5  -4   0  365.94   21.51
  -5  -4   0  348.26   22.63
  -5  -4   0  351.58   22.14
  -5  -4   0  345.72   26.50
  -5  -4   0  321.52   22.43
  -5  -4   0  325.93   24.75
  -5  -4   0  348.19   22.08
  -5  -4   0  367.00   26.08
  -5  -4   0  359.77   22.11
  -5  -4   0  345.03   21.56
  -5  -4   0  360.53   22.22
  -5  -4   0  365.21   21.79
  -5  -4  -1 1185.30   70.10
  -5  -4  -1 1215.81   59.89
  -5  -4  -1 1121.67   59.92
  -5  -4  -1 1124.36   59.17
  -5  -4  -1 1125.32   59.87
  -5  -4  -1 1065.18   59.35
  -5  -4  -1 1152.92   59.06
  -5  -4  -1 1185.13   59.74
  -5  -4  -1 1081.83   60.22
  -5  -4  -1 1162.43   59.49
  -5  -4  -1 1133.74   66.20
  -5  -4  -1 1162.24   60.02
  -5  -4  -1 1078.08   60.34
  -5  -4  -1 1142.10   60.05
  -5  -4  -1 1200.03   62.85
  -5  -4  -1 1221.38   66.07
  -5  -4  -1 1192.80   59.86
  -5  -4  -1 1139.00   59.75
  -5  -4  -1 1148.47   60.69
  -5  -4  -1 1130.03   60.36
  -5  -4  -2  609.30   31.52
  -5  -4  -2  613.55   41.05
  -5  -4  -2  585.75   31.85
  -5  -4  -2  572.00   32.20
  -5  -4  -2  562.43   31.05
  -5  -4  -2  598.21   32.31
  -5  -4  -2  549.69   30.96
  -5  -4  -2  561.19   30.90
  -5  -4  -2  564.54   32.26
  -5  -4  -2  581.10   31.41
  -5  -4  -2  616.66   32.06
  -5  -4  -2  479.39   36.65
  -5  -4  -2  488.60   37.63
  -5  -4  -2  561.78   31.97
  -5  -4  -2  472.77   32.44
  -5  -4  -2  534.38   32.66
  -5  -4  -2  541.02   31.66
  -5  -4  -2  608.39   32.07
  -5  -4  -2  564.68   31.56
  -5  -4  -2  548.29   32.71
  -5  -4  -2  592.84   34.63
  -5  -4  -3  592.91   33.79
  -5  -4  -3  598.42   32.44
  -5  -4  -3  617.89   33.53
  -5  -4  -3  636.16   33.59
  -5  -4  -3  584.96   33.22
  -5  -4  -3  572.54   33.57
  -5  -4  -3  578.29   33.15
  -5  -4  -3  552.63   34.67
  -5  -4  -3  589.43   34.37
  -5  -4  -3  667.73   42.58
  -5  -4  -3  511.36   38.21
  -5  -4  -3  659.34   33.72
  -5  -4  -3  637.63   34.67
  -5  -4  -3  553.56   35.35
  -5  -4  -3  551.71   39.71
  -5  -4  -3  613.47   33.58
  -5  -4  -4  587.93   35.37
  -5  -4  -4  659.60   36.74
  -5  -4  -4  615.71   37.43
  -5  -4  -4  652.72   35.32
  -5  -4  -4  601.77   34.74
  -5  -4  -4  628.77   36.22
  -5  -4  -4  702.85   36.43
  -5  -4  -4  647.10   43.87
  -5  -4  -4  710.22   41.67
  -5  -4  -4  628.09   36.18
  -5  -4  -4  631.22   36.20
  -5  -4  -4  704.64   42.56
  -5  -4  -5  218.79   15.95
  -5  -4  -5  211.85   16.97
  -5  -4  -5  213.32   17.99
  -5  -4  -5  207.78   15.77
  -5  -4  -5  204.26   14.68
  -5  -4  -5  247.75   20.26
  -5  -4  -5  260.68   16.49
  -5  -4  -5  267.28   16.22
  -5  -4  -5  216.95   22.75
  -5  -4  -5  247.95   21.05
  -5  -4  -5  170.20   16.66
  -5  -4  -5  225.80   16.84
  -5  -4  -6  462.12   25.53
  -5  -4  -6  448.76   25.75
  -5  -4  -6  388.42   33.02
  -5  -4  -6  440.87   30.18
  -5  -4  -6  474.19   29.86
  -5  -4  -6  371.02   27.14
  -5  -4  -6  429.78   27.63
  -5  -4  -6  426.19   27.13
  -5  -4  -6  427.58   25.68
  -5  -4  -7   80.33   11.07
  -5  -4  -7   73.64   10.36
  -5  -4  -7   63.66   13.05
  -5  -4  -7   63.24    8.72
  -5  -4  -7   69.96   10.90
  -5  -4  -7   80.71   11.51
  -5  -4  -7   71.33    8.21
  -5  -4  -7   82.51    7.88
  -5  -4  -7   79.16    8.68
  -5  -4  -7   81.76   10.92
  -5  -4  -8  375.80   23.93
  -5  -4  -8  337.24   22.21
  -5  -4  -8  372.07   21.62
   5   4   8  350.93   25.25
  -5  -4  -9  116.33   10.34
  -5  -4  -9  101.07   10.64
  -5  -4 -10  475.20   27.99
   5   4  10  464.80   30.05
  -5  -4 -10  449.73   26.87
   5   4  11    6.59    8.66
  -5  -4 -12  441.59   25.87
   5   4  12  457.57   27.53
  -5  -4 -12  426.34   24.94
  -5  -4 -12  440.75   25.08
  -5  -4 -13   16.87    5.03
   5   4  13   16.24    6.71
  -5  -4 -13   14.69    4.45
  -5  -4 -13   20.66    4.46
  -5  -4 -14  149.51    9.68
  -5  -4 -14  162.19    9.60
  -5  -4 -14  161.43    9.58
  -5  -5   8   10.32    4.19
  -5  -5   8   10.88    3.46
  -5  -5   7  290.80   17.43
  -5  -5   7  283.79   17.99
  -5  -5   7  281.30   18.21
  -5  -5   7  250.68   18.21
  -5  -5   6    6.93    6.53
  -5  -5   6    5.05    7.01
  -5  -5   6    1.25    5.28
  -5  -5   6   -2.49    6.80
  -5  -5   6    1.48    6.45
  -5  -5   6   -7.60    7.17
  -5  -5   5  763.63   43.33
  -5  -5   5  771.43   43.06
  -5  -5   5  805.30   43.85
  -5  -5   5  793.99   44.37
  -5  -5   4    7.77    6.39
  -5  -5   4    2.54    8.41
  -5  -5   4    4.62    7.09
  -5  -5   4   17.80    9.06
  -5  -5   4    0.86    6.49
  -5  -5   4    6.12    6.60
  -5  -5   4   -0.87    7.90
   5   5  -4    9.86   13.29
  -5  -5   3  573.00   33.28
  -5  -5   3  552.62   34.02
  -5  -5   3  615.40   37.72
  -5  -5   3  609.70   33.80
  -5  -5   3  593.65   34.80
  -5  -5   3  669.87   38.24
   5   5  -3  634.99   44.29
  -5  -5   3  570.41   34.72
  -5  -5   3  579.95   34.22
  -5  -5   2   22.41    6.11
  -5  -5   2   11.82   10.51
  -5  -5   2   28.25   10.60
  -5  -5   2   18.79    7.93
  -5  -5   2   21.29    6.64
   5   5  -2    6.37   12.57
  -5  -5   2   30.38    8.60
  -5  -5   2   25.23    8.25
  -5  -5   2   33.89    9.72
  -5  -5   2   15.54    6.77
  -5  -5   2   25.36    8.22
  -5  -5   2   24.90    7.60
  -5  -5   2   29.41    6.80
  -5  -5   2   26.32    6.51
  -5  -5   2   24.24    7.68
  -5  -5   2   19.14    6.77
  -5  -5   2   16.51    6.89
  -5  -5   2   26.71   10.13
  -5  -5   1  637.24   47.16
  -5  -5   1  693.52   38.29
  -5  -5   1  654.41   38.07
  -5  -5   1  690.04   38.16
  -5  -5   1  692.23   40.60
  -5  -5   1  678.17   40.24
  -5  -5   1  709.04   39.04
  -5  -5   1  639.62   39.47
  -5  -5   1  688.12   38.55
  -5  -5   1  648.76   42.99
  -5  -5   1  618.00   41.81
  -5  -5   1  644.64   37.85
  -5  -5   1  668.62   38.29
  -5  -5   1  681.83   37.54
  -5  -5   1  694.07   38.05
  -5  -5   1  711.59   38.32
  -5  -5   1  667.34   37.78
  -5  -5   1  692.50   37.50
  -5  -5   1  650.96   39.68
  -5  -5   0   30.50    8.03
  -5  -5   0   33.73    7.81
  -5  -5   0   36.51    7.03
  -5  -5   0   38.10    7.84
  -5  -5   0   43.15   10.90
  -5  -5   0   21.35   10.02
  -5  -5   0   31.56    8.30
  -5  -5   0   20.55    8.16
  -5  -5   0   47.52   11.23
  -5  -5   0   28.65   12.08
  -5  -5   0   39.01    7.39
  -5  -5   0   28.75    7.89
  -5  -5   0   24.51    7.45
  -5  -5   0   53.28   15.02
  -5  -5   0   26.78    7.29
  -5  -5   0   37.66    6.87
  -5  -5   0   27.51    6.90
  -5  -5   0   29.29    7.13
  -5  -5   0   22.12    7.29
  -5  -5   0   23.01    6.70
  -5  -5  -1  981.36   61.32
  -5  -5  -1  982.85   50.16
  -5  -5  -1  974.66   50.52
  -5  -5  -1  899.49   49.52
  -5  -5  -1  927.65   52.89
  -5  -5  -1  901.85   50.36
  -5  -5  -1  897.30   51.47
  -5  -5  -1  891.41   49.59
  -5  -5  -1  950.74   50.40
  -5  -5  -1  932.40   57.96
  -5  -5  -1  914.08   56.74
  -5  -5  -1  912.83   50.28
  -5  -5  -1  932.77   50.00
  -5  -5  -1  948.00   51.45
  -5  -5  -1  938.96   51.12
  -5  -5  -1  953.96   50.36
  -5  -5  -1  952.58   49.77
  -5  -5  -1  938.97   50.89
  -5  -5  -1  938.15   49.95
  -5  -5  -1  944.33   49.08
  -5  -5  -1  862.86   49.46
  -5  -5  -2   34.85    9.90
  -5  -5  -2   36.71    6.67
  -5  -5  -2   57.11    8.22
  -5  -5  -2   47.00    8.79
  -5  -5  -2   39.77   14.33
  -5  -5  -2   47.42    8.69
  -5  -5  -2   53.98    7.15
  -5  -5  -2   52.19   11.07
  -5  -5  -2   59.90   11.09
  -5  -5  -2   35.51    8.16
  -5  -5  -2   41.37   13.74
  -5  -5  -2   37.80   12.22
  -5  -5  -2   43.72    7.41
  -5  -5  -2   39.52    8.16
  -5  -5  -2   48.56    9.42
  -5  -5  -2   51.59    7.88
  -5  -5  -2   57.18    9.05
  -5  -5  -2   49.49    7.08
  -5  -5  -2   47.48    7.06
  -5  -5  -2   49.03    7.37
  -5  -5  -2   41.76    6.93
  -5  -5  -3  431.82   27.33
  -5  -5  -3  441.28   28.66
  -5  -5  -3  460.40   29.17
  -5  -5  -3  449.52   26.13
  -5  -5  -3  447.85   27.37
  -5  -5  -3  429.89   26.63
  -5  -5  -3  442.24   26.84
  -5  -5  -3  472.44   26.51
  -5  -5  -3  461.08   33.81
  -5  -5  -3  426.31   27.81
  -5  -5  -3  461.42   28.50
  -5  -5  -3  450.40   35.91
  -5  -5  -3  452.16   26.88
  -5  -5  -3  452.62   27.06
  -5  -5  -3  477.53   26.97
  -5  -5  -3  419.98   26.20
  -5  -5  -3  434.08   26.60
  -5  -5  -3  442.13   34.55
  -5  -5  -4  212.85   14.77
  -5  -5  -4  196.41   16.20
  -5  -5  -4  218.42   18.03
  -5  -5  -4  205.70   17.40
  -5  -5  -4  221.88   16.86
  -5  -5  -4  213.54   16.23
  -5  -5  -4  215.29   16.52
  -5  -5  -4  203.83   14.53
  -5  -5  -4  189.89   20.35
  -5  -5  -4  198.60   21.03
  -5  -5  -4  207.98   15.92
  -5  -5  -4  192.11   14.60
  -5  -5  -4  183.98   15.38
  -5  -5  -4  234.05   23.86
  -5  -5  -5  296.34   18.73
  -5  -5  -5  287.56   20.66
  -5  -5  -5  210.95   19.71
  -5  -5  -5  322.48   28.18
  -5  -5  -5  277.83   18.11
  -5  -5  -5  294.65   19.35
  -5  -5  -5  299.91   24.02
  -5  -5  -5  287.52   24.73
  -5  -5  -5  267.55   19.41
  -5  -5  -5  318.71   19.71
  -5  -5  -5  291.33   21.33
  -5  -5  -5  275.92   21.36
  -5  -5  -5  305.78   18.83
  -5  -5  -6  473.20   27.98
  -5  -5  -6  499.38   33.51
  -5  -5  -6  520.35   32.99
  -5  -5  -6  469.39   29.79
  -5  -5  -6  510.07   37.23
  -5  -5  -6  448.16   29.56
  -5  -5  -6  420.19   29.46
  -5  -5  -6  465.91   27.67
  -5  -5  -6  465.65   28.20
  -5  -5  -6  500.10   28.03
  -5  -5  -7  106.49   12.56
  -5  -5  -7  104.83   11.68
  -5  -5  -7  113.09   12.75
  -5  -5  -7   86.63    9.84
  -5  -5  -7  106.37   13.97
  -5  -5  -7  109.82   13.39
  -5  -5  -7   96.20   10.07
  -5  -5  -7  102.68    9.86
  -5  -5  -7  106.50   16.26
  -5  -5  -7   94.46   10.19
  -5  -5  -8  447.78   26.05
  -5  -5  -8  410.61   25.33
  -5  -5  -8  418.86   24.25
  -5  -5  -8  474.44   27.54
  -5  -5  -8  393.31   24.12
  -5  -5  -9   -3.94    6.04
  -5  -5  -9    2.19    5.02
  -5  -5  -9    3.91    4.72
   5   5   9   -8.64   10.04
  -5  -5 -10  464.37   26.83
  -5  -5 -10  476.80   28.41
  -5  -5 -10  454.18   26.79
   5   5  10  500.89   30.54
  -5  -5 -10  471.08   28.30
  -5  -5 -11   77.72    8.23
  -5  -5 -11   83.94    8.36
  -5  -5 -11   90.15    9.84
   5   5  11  105.38   12.51
  -5  -5 -12  253.37   15.28
  -5  -5 -12  216.60   14.84
   5   5  12  232.53   17.50
  -5  -5 -12  271.76   16.68
  -5  -5 -13   10.57    3.71
  -5  -5 -13    5.13    3.40
   5   5  13   14.93    6.48
  -5  -5 -13    7.40    4.67
  -5  -5 -14   60.29    4.64
  -5  -5 -14   57.64    4.56
  -5  -6   7  102.29    8.32
  -5  -6   7  135.50    9.09
  -5  -6   6   32.79    6.51
  -5  -6   6   14.10    6.50
  -5  -6   6   23.07    6.46
  -5  -6   6   35.65    6.86
  -5  -6   5  111.88   11.40
  -5  -6   5   99.17   10.93
  -5  -6   5  109.63   10.61
  -5  -6   5   99.33    9.45
  -5  -6   5  107.23   10.91
  -5  -6   5  105.62   10.50
  -5  -6   4   -4.06    8.77
  -5  -6   4    4.10    5.41
  -5  -6   4   14.20    7.96
  -5  -6   4    8.74    6.72
  -5  -6   4    7.21    6.24
  -5  -6   4    2.28    6.87
  -5  -6   4    6.86    6.96
   5   6  -3  136.42   20.37
  -5  -6   3  118.51   13.12
  -5  -6   3  127.09   11.73
  -5  -6   3  135.00   15.06
  -5  -6   3  115.88   12.64
  -5  -6   3  129.15   12.48
  -5  -6   3  159.24   15.55
  -5  -6   3  154.85   12.85
  -5  -6   3  133.01   12.53
  -5  -6   3  135.00   11.78
  -5  -6   2    5.80    9.62
  -5  -6   2    7.77    6.58
  -5  -6   2    6.01    6.00
  -5  -6   2   15.74    6.98
  -5  -6   2   11.43    9.70
  -5  -6   2    9.25    5.92
  -5  -6   2    0.88    8.21
  -5  -6   2   -0.78    6.04
   5   6  -2   -6.80   14.30
  -5  -6   2    2.29    5.54
  -5  -6   1  396.24   24.79
  -5  -6   1  373.04   23.68
  -5  -6   1  383.84   26.30
  -5  -6   1  392.11   24.53
  -5  -6   1  384.46   25.25
  -5  -6   1  395.20   24.44
  -5  -6   1  385.52   24.34
  -5  -6   1  356.19   26.10
  -5  -6   1  424.42   25.94
  -5  -6   1  388.49   25.58
  -5  -6   1  390.91   28.06
  -5  -6   1  362.23   28.33
  -5  -6   1  397.89   24.29
  -5  -6   1  382.92   24.60
  -5  -6   1  363.23   24.50
  -5  -6   1  421.50   24.94
  -5  -6   1  403.31   25.22
  -5  -6   1  369.30   29.09
  -5  -6   0   35.03    8.12
  -5  -6   0   22.37    7.54
  -5  -6   0   23.19    8.31
  -5  -6   0   27.13    7.05
  -5  -6   0   24.59    7.82
  -5  -6   0   30.15    9.14
  -5  -6   0   32.14    7.05
  -5  -6   0   33.55    6.51
  -5  -6   0   34.88    7.73
  -5  -6   0   13.48   10.99
  -5  -6   0   21.06    9.46
  -5  -6   0   40.93    8.51
  -5  -6   0   32.86   12.22
  -5  -6   0   33.91   12.26
  -5  -6   0   34.00    8.71
  -5  -6   0   42.11    7.53
  -5  -6   0   29.45    8.17
  -5  -6   0   32.94    9.02
  -5  -6   0    7.67    8.44
  -5  -6  -1  173.22   22.08
  -5  -6  -1  179.76   14.61
  -5  -6  -1  133.61   12.60
  -5  -6  -1  146.45   12.27
  -5  -6  -1  163.30   13.54
  -5  -6  -1  160.18   14.63
  -5  -6  -1  151.21   13.10
  -5  -6  -1  169.22   13.87
  -5  -6  -1  160.24   12.87
  -5  -6  -1  146.94   16.38
  -5  -6  -1  166.30   15.84
  -5  -6  -1  175.26   14.31
  -5  -6  -1  152.93   13.02
  -5  -6  -1  145.37   18.67
  -5  -6  -1  190.42   21.74
  -5  -6  -1  137.78   14.66
  -5  -6  -1  161.15   14.57
  -5  -6  -1  175.63   13.45
  -5  -6  -1  121.30   14.73
  -5  -6  -1  160.38   14.15
  -5  -6  -2   56.25   14.50
  -5  -6  -2   21.28    6.19
  -5  -6  -2   40.58    7.67
  -5  -6  -2   26.82    7.76
  -5  -6  -2   41.84    9.46
  -5  -6  -2   41.84    7.43
  -5  -6  -2   29.37    6.63
  -5  -6  -2   41.78    8.10
  -5  -6  -2   24.28    9.66
  -5  -6  -2   28.62   10.87
  -5  -6  -2   39.66   13.46
  -5  -6  -2   23.33   11.66
  -5  -6  -2   20.90    8.55
  -5  -6  -2   34.33    8.68
  -5  -6  -2   46.56    7.50
  -5  -6  -2   25.72   10.05
  -5  -6  -2   26.14    8.32
  -5  -6  -3   55.63    9.78
  -5  -6  -3   54.14   14.36
  -5  -6  -3   52.77    7.37
  -5  -6  -3   50.07    9.68
  -5  -6  -3   55.24    8.50
  -5  -6  -3   61.19    7.98
  -5  -6  -3   42.58    7.36
  -5  -6  -3   48.52   13.93
  -5  -6  -3   54.14   12.51
  -5  -6  -3   46.24   10.56
  -5  -6  -3   49.04    8.39
  -5  -6  -3   50.34   10.13
  -5  -6  -3   62.58    9.18
[truncated: 4,432,777 more chars]
